# Supplementary material for: Role of IL-4 in bone marrow driven dysregulated angiogenesis and age-related macular degeneration
Source: eLife. 2020 May 5;9:e54257. doi: 10.7554/eLife.54257 (PMC7200155; doi:10.7554/eLife.54257)
Supplement: Figure 4—figure supplement 1—source data 1. [file elife-54257-fig4-figsupp1-data1.txt]

Expr Fold Change	Expr p-value	Expr Fold Change	ID	Flags	Symbol	Entrez Gene Name	Location	Type(s)	Drug(s)
1.410	4.54E-03	1.410	A_55_P2235911		0610009E02Rik	RIKEN cDNA 0610009E02 gene	Other	other
3.092	7.59E-03	3.092	A_55_P2256551		1110028F18Rik	RIKEN cDNA 1110028F18 gene	Other	other
2.029	3.25E-03	2.029	A_55_P1985238	D	1700001F09Rik (includes others)	predicted gene 5800	Other	other
2.425	7.14E-03	2.425	A_55_P2019294	D	1700001F09Rik (includes others)	predicted gene 5800	Other	other
1.739	5.78E-04	1.739	A_55_P1967548	D	1700001J03Rik (includes others)	RIKEN cDNA 1700001J03 gene	Other	other
1.951	2.57E-03	1.951	A_55_P2005770	D	1700001J03Rik (includes others)	RIKEN cDNA 1700001J03 gene	Other	other
1.541		1.541	A_51_P515684		1700001L05Rik	RIKEN cDNA 1700001L05 gene	Other	other
2.148	1.14E-02	2.148	A_55_P2017724		1700003F12Rik	RIKEN cDNA 1700003F12 gene	Other	other
1.379	6.63E-03	1.379	A_55_P2141826		1700003H04Rik	RIKEN cDNA 1700003H04 gene	Other	other
1.318		1.318	A_55_P2133617		1700016A09Rik	RIKEN cDNA 1700016A09 gene	Other	other
2.097	1.07E-02	2.097	A_55_P2253195		1700025L06Rik	RIKEN cDNA 1700025L06 gene	Other	other
-1.930	6.89E-03	1.930	A_66_P105830		1700028B04Rik	NADH dehydrogenase (ubiquinone) 1 beta subcomplex 8 pseudogene	Other	other
2.731	1.14E-02	2.731	A_52_P568968		1700029F12Rik	RIKEN cDNA 1700029F12 gene	Other	other
1.281		1.281	A_66_P136454		1700048O14Rik	RIKEN cDNA 1700048O14 gene	Other	other
3.058	1.59E-04	3.058	A_55_P2405244		1700061N14Rik	RIKEN cDNA 1700061N14 gene	Other	other
3.849	3.89E-03	3.849	A_55_P2276914		1700064N11Rik	RIKEN cDNA 1700064N11 gene	Other	other
1.800	1.85E-03	1.800	A_55_P2126945		1700066B19Rik	RIKEN cDNA 1700066B19 gene	Other	other
2.700	7.26E-03	2.700	A_55_P2071513		1700066C05Rik	RIKEN cDNA 1700066C05 gene	Other	other
2.317		2.317	A_66_P100451		1700074P13Rik	RIKEN cDNA 1700074P13 gene	Extracellular Space	other
2.254	8.81E-03	2.254	A_51_P428297		1700084M14Rik	Gm5941 pseudogene	Other	other
4.394	1.17E-02	4.394	A_55_P2060269	D	1700091H14Rik	RIKEN cDNA 1700091H14 gene	Other	other
4.489	3.97E-02	4.489	A_55_P2026779	D	1700091H14Rik	RIKEN cDNA 1700091H14 gene	Other	other
1.413	1.39E-02	1.413	A_55_P2173457		1700097N02Rik	RIKEN cDNA 1700097N02 gene	Other	other
1.698	3.73E-02	1.698	A_55_P2215640		1700102J08Rik	RIKEN cDNA 1700102J08 gene	Other	other
1.505	6.01E-04	1.505	A_55_P2358399		1700111N16Rik	RIKEN cDNA 1700111N16 gene	Other	other
-1.714	6.04E-04	1.714	A_55_P2044593		1810037I17Rik/Gm2036	RIKEN cDNA 1810037I17 gene	Cytoplasm	other
2.549	9.47E-05	2.549	A_55_P2396375		1810073O08Rik	RIKEN cDNA 1810073O08 gene	Other	other
1.993		1.993	A_55_P2085270		2010007E15Rik	RIKEN cDNA 2010007E15 gene	Other	other
1.917	4.06E-03	1.917	A_55_P2240116		2310005E17Rik	RIKEN cDNA 2310005E17 gene	Other	other
1.944	1.20E-04	1.944	A_66_P135872		2410080I02Rik	RIKEN cDNA 2410080I02 gene	Other	other
3.415	3.69E-02	3.415	A_51_P264534		2410124H12Rik	RIKEN cDNA 2410124H12 gene	Other	other
-1.542	1.03E-02	1.542	A_52_P121051		2610001J05Rik	RIKEN cDNA 2610001J05 gene	Other	other
2.666	6.01E-04	2.666	A_55_P2375880		2610027H17Rik	RIKEN cDNA 2610027H17 gene	Other	other
1.615	9.85E-04	1.615	A_55_P2191002		2610027K06Rik	RIKEN cDNA 2610027K06 gene	Other	other
-1.435		1.435	A_55_P2029420		2610318N02Rik	RIKEN cDNA 2610318N02 gene	Other	other
-13.269	2.04E-02	13.269	A_55_P2054342		2810408I11Rik	RIKEN cDNA 2810408I11 gene	Other	other
2.263	5.91E-04	2.263	A_55_P2149407		2810410L24Rik	RIKEN cDNA 2810410L24 gene	Other	other
1.878	4.18E-03	1.878	A_55_P2209053		2900001G08Rik	RIKEN cDNA 2900001G08 gene	Other	other
1.979	6.51E-04	1.979	A_55_P2203141		2900011F02Rik	RIKEN cDNA 2900011F02 gene	Other	other
3.684	1.17E-02	3.684	A_55_P2279690		2900076A07Rik	RIKEN cDNA 2900076A07 gene	Other	other
2.356	2.90E-03	2.356	A_66_P138585		4833419G08Rik	RIKEN cDNA 4833419G08 gene	Other	other
2.050	2.82E-04	2.050	A_55_P1980946		4921504E06Rik	RIKEN cDNA 4921504E06 gene	Other	other
5.609	4.25E-02	5.609	A_55_P2017655		4921509O09Rik	RIKEN cDNA 4921509O09 gene	Other	other
2.878	2.57E-02	2.878	A_55_P2362096		4921516I12Rik	RIKEN cDNA 4921516I12 gene	Other	other
1.753	1.90E-02	1.753	A_55_P2045216		4921531P14Rik	RIKEN cDNA 4921531P14 gene	Other	other
2.079		2.079	A_55_P2064721		4921534A09Rik	RIKEN cDNA 4921534A09 gene	Other	other
2.043	3.96E-03	2.043	A_55_P2363170		4930406D18Rik	RIKEN cDNA 4930406D18 gene	Other	other
1.583		1.583	A_66_P128297		4930417O13Rik	RIKEN cDNA 4930417O13 gene	Other	other
2.318	2.96E-03	2.318	A_66_P111781		4930432M17Rik	RIKEN cDNA 4930432M17 gene	Other	transporter
2.601	2.52E-02	2.601	A_55_P2236577		4930444M15Rik	RIKEN cDNA 4930444M15 gene	Other	other
2.263	1.42E-04	2.263	A_66_P123432		4930447J18Rik	RIKEN cDNA 4930447J18 gene	Other	other
5.695	1.98E-02	5.695	A_55_P2148439	D	4930467E23Rik (includes others)	RIKEN cDNA 4930467E23 gene	Other	other
1.519		1.519	A_55_P1991039	D	4930467E23Rik (includes others)	RIKEN cDNA 4930467E23 gene	Other	other
1.584	6.51E-04	1.584	A_55_P2283116		4930478P22Rik	RIKEN cDNA 4930478P22 gene	Other	other
3.497	1.53E-02	3.497	A_55_P2043582		4930480E11Rik	RIKEN cDNA 4930480E11 gene	Other	other
-1.964	1.57E-03	1.964	A_52_P253317		4930481A15Rik	RIKEN cDNA 4930481A15 gene	Cytoplasm	enzyme
-2.279	4.65E-04	2.279	A_55_P2256158		4930506C21Rik	RIKEN cDNA 4930506C21 gene	Other	other
6.190	9.63E-04	6.190	A_52_P51224		4930512B01Rik	RIKEN cDNA 4930512B01 gene	Other	other
-4.149	2.72E-02	4.149	A_55_P2082060		4930512J16Rik	RIKEN cDNA 4930512J16 gene	Other	other
2.137	2.75E-02	2.137	A_55_P2169311		4930515G01Rik	RIKEN cDNA 4930515G01 gene	Other	other
3.532	1.32E-03	3.532	A_55_P2415915		4930517J16Rik	RIKEN cDNA 4930517J16 gene	Other	other
2.226	6.54E-04	2.226	A_66_P109786		4930528H21Rik	RIKEN cDNA 4930528H21 gene	Other	other
-3.483	3.28E-02	3.483	A_55_P2270437		4930528J11Rik	RIKEN cDNA 4930528J11 gene	Other	other
3.902	3.45E-04	3.902	A_55_P2196442		4930533B01Rik	RIKEN cDNA 4930533B01 gene	Other	other
2.867	3.07E-02	2.867	A_55_P2330600		4930554C24Rik	RIKEN cDNA 4930554C24 gene	Other	other
2.466	4.99E-04	2.466	A_55_P2135017		4930555F03Rik	RIKEN cDNA 4930555F03 gene	Other	other
2.963	1.79E-02	2.963	A_55_P2328647		4930567K12Rik	RIKEN cDNA 4930567K12 gene	Other	other
2.263	9.94E-05	2.263	A_55_P2052853		4930578G10Rik	RIKEN cDNA 4930578G10 gene	Other	other
2.462	7.39E-03	2.462	A_52_P525989		4930584F24Rik	RIKEN cDNA 4930584F24 gene	Other	other
2.085	8.09E-03	2.085	A_55_P2382070		4930593A02Rik	RIKEN cDNA 4930593A02 gene	Other	other
2.223	1.91E-03	2.223	A_55_P2327853		4931431B13Rik	RIKEN cDNA 4931431B13 gene	Other	other
1.972	1.52E-02	1.972	A_55_P1990810		4932412D23Rik	RIKEN cDNA 4932412D23 gene	Other	other
2.021	3.34E-02	2.021	A_66_P104559		4932413F04Rik	RIKEN cDNA 4932413F04 gene	Other	other
-2.450	4.09E-02	2.450	A_51_P477736		4932415M13Rik/Mark1-ps2	RIKEN cDNA 4932415M13 gene	Other	other
2.660	1.16E-02	2.660	A_55_P2034487		4932435O22Rik	RIKEN cDNA 4932435O22 gene	Other	other
-1.178		1.178	A_55_P2277835		4933407O12Rik	RIKEN cDNA 4933407O12 gene	Other	other
2.111	2.16E-03	2.111	A_55_P2205769		4933422A05Rik	RIKEN cDNA 4933422A05 gene	Other	other
3.319	1.93E-02	3.319	A_55_P2226098		4933433G19Rik	RIKEN cDNA 4933433G19 gene	Other	other
2.096	4.31E-03	2.096	A_55_P2419564		4933435F18Rik	RIKEN cDNA 4933435F18 gene	Other	other
2.676	6.56E-04	2.676	A_55_P2191303		5330439A09Rik	RIKEN cDNA 5330439A09 gene	Other	other
2.225	3.60E-05	2.225	A_66_P111534		5430431A17Rik	RIKEN cDNA 5430431A17 gene	Other	other
2.280	4.40E-03	2.280	A_55_P2324360		6230400D17Rik	RIKEN cDNA 6230400D17 gene	Other	other
2.094	1.07E-02	2.094	A_55_P1979753		6430411K18Rik	RIKEN cDNA 6430411K18 gen	Other	other
2.396	5.50E-03	2.396	A_55_P2236823		6430590A07Rik	RIKEN cDNA 6430590A07 gene	Other	other
4.630	1.45E-02	4.630	A_55_P1990405		8030423J24Rik	RIKEN cDNA 8030423J24 gene	Other	other
-2.028		2.028	A_55_P2144597		9030025P20Rik/Gm3435	RIKEN cDNA 9030025P20 gene	Other	other
2.247	9.10E-03	2.247	A_55_P2054331		9030624G23Rik (includes others)	predicted gene 9257	Cytoplasm	other
2.505	2.37E-05	2.505	A_55_P2206269		9130403I23Rik	RIKEN cDNA 9130403I23 gene	Other	other
2.027	3.96E-03	2.027	A_55_P2422685		9230112J17Rik	RIKEN cDNA 9230112J17 gene	Other	other
1.387		1.387	A_55_P2246650		9330159M07Rik	RIKEN cDNA 9330159M07 gene	Other	other
2.610	1.72E-02	2.610	A_55_P2202524		9330162012Rik	cDNA RIKEN 9330162012 gene	Other	other
1.812	5.32E-03	1.812	A_55_P2301713		9430062P05Rik	RIKEN cDNA 9430062P05 gene	Other	other
2.643	3.22E-02	2.643	A_55_P2302848		9430065F17Rik	RIKEN cDNA 9430065F17 gene	Other	other
2.070	3.06E-02	2.070	A_55_P2295691		9430083A17Rik	RIKEN cDNA 9430083A17 gene	Other	other
1.446	1.02E-03	1.446	A_55_P2326727		9430085M18Rik	RIKEN cDNA 9430085M18 gene	Other	other
2.894	1.08E-03	2.894	A_66_P137084		9930014A18Rik	RIKEN cDNA 9930014A18 gene	Other	other
2.476	2.80E-03	2.476	A_55_P2007233		A530021J07Rik	Riken cDNA A530021J07 gene	Other	other
1.684	6.18E-04	1.684	A_66_P117204		A630012P03Rik	RIKEN cDNA A630012P03 gene	Other	other
1.706	4.49E-04	1.706	A_55_P2017924		A630089N07Rik	RIKEN cDNA A630089N07 gene	Other	other
2.475	1.18E-03	2.475	A_55_P2139236	D	A730020M07Rik	RIKEN cDNA A730020M07 gene	Other	other
2.481	3.13E-03	2.481	A_55_P2053584	D	A730020M07Rik	RIKEN cDNA A730020M07 gene	Other	other
2.587	8.04E-03	2.587	A_55_P2240919		A730032A03Rik	RIKEN cDNA A730032A03 gene	Other	other
1.787		1.787	A_55_P2230154		A730046J19Rik	RIKEN cDNA A730046J19 gene	Other	other
1.439		1.439	A_55_P2216988		A830021M18Rik	RIKEN cDNA A830021M18 gene	Other	other
2.528	1.78E-02	2.528	A_52_P425004		A930017M01Rik	Smg-5 homolog, nonsense mediated mRNA decay factor pseudogene	Other	other
2.234	2.47E-02	2.234	A_52_P612251		A930038B10Rik	RIKEN cDNA A930038B10 gene	Other	other
2.131	5.40E-03	2.131	A_55_P1955009		Aadacl2fm1	AADACL2 family member 1	Other	other
3.598	3.53E-03	3.598	A_55_P2146413		AAdacl4fm3	AADACL4 family member 3	Other	other
4.121	2.68E-06	4.121	A_55_P2133983		Aadacl4fm4/Aadacl4fm5	AADACL4 family member 4	Other	other
1.895	3.36E-04	1.895	A_55_P2158384		AANAT	aralkylamine N-acetyltransferase	Cytoplasm	enzyme
6.292	5.86E-03	6.292	A_55_P2062981		ABCA9	ATP binding cassette subfamily A member 9	Cytoplasm	transporter
-1.687	6.22E-03	1.687	A_51_P222467		ABCG1	ATP binding cassette subfamily G member 1	Plasma Membrane	transporter
-1.605		1.605	A_55_P1978176		ABHD17C	abhydrolase domain containing 17C	Plasma Membrane	enzyme
-1.431		1.431	A_52_P664506		ABHD2	abhydrolase domain containing 2	Cytoplasm	enzyme
-1.665		1.665	A_52_P157274		ABI1	abl interactor 1	Cytoplasm	other
-1.681	1.28E-03	1.681	A_55_P2071271	D	ABRACL	ABRA C-terminal like	Other	other
-1.696		1.696	A_55_P2127557	D	ABRACL	ABRA C-terminal like	Other	other
-1.399		1.399	A_55_P2076580		ACAA1	acetyl-CoA acyltransferase 1	Cytoplasm	enzyme	trimetazidine
2.286	7.41E-03	2.286	A_55_P2121392		ACACA	acetyl-CoA carboxylase alpha	Cytoplasm	enzyme
1.884	2.49E-02	1.884	A_55_P2008377		ACADSB	acyl-CoA dehydrogenase short/branched chain	Cytoplasm	enzyme
-3.467	2.63E-02	3.467	A_51_P319449		ACAT1	acetyl-CoA acetyltransferase 1	Cytoplasm	enzyme
-1.581	1.19E-03	1.581	A_66_P127411		ACAT2	acetyl-CoA acetyltransferase 2	Cytoplasm	enzyme
-2.007	1.32E-03	2.007	A_52_P200359		ACO2	aconitase 2	Cytoplasm	enzyme
-1.255		1.255	A_51_P123625		ACOD1	aconitate decarboxylase 1	Cytoplasm	enzyme
-2.922	1.03E-05	2.922	A_51_P328652		ACOT7	acyl-CoA thioesterase 7	Cytoplasm	enzyme
-1.676	1.76E-02	1.676	A_55_P2151855		ACP1	acid phosphatase 1	Cytoplasm	phosphatase
1.557	2.10E-03	1.557	A_55_P2162537		ACRBP	acrosin binding protein	Extracellular Space	other
1.443		1.443	A_55_P2085445		ACSM1	acyl-CoA synthetase medium chain family member 1	Cytoplasm	enzyme
-2.300		2.300	A_51_P479321		ACSS1	acyl-CoA synthetase short chain family member 1	Cytoplasm	enzyme
-1.597	6.52E-03	1.597	A_51_P394788		ACTN4	actinin alpha 4	Cytoplasm	transcription regulator
-1.399		1.399	A_55_P2030805		ACTR10	actin related protein 10	Cytoplasm	other
-1.550	1.15E-03	1.550	A_51_P303906		ACTR2	actin related protein 2	Plasma Membrane	other
-1.637	7.58E-04	1.637	A_51_P217535		ACTR3	actin related protein 3	Plasma Membrane	other
1.006		1.006	A_51_P386389		ACTR6	actin related protein 6	Nucleus	transporter
2.214	3.66E-02	2.214	A_55_P2132942		ADAL	adenosine deaminase like	Cytoplasm	enzyme
-1.130		1.130	A_55_P1967216		ADAM10	ADAM metallopeptidase domain 10	Plasma Membrane	peptidase
2.848	2.60E-02	2.848	A_55_P2324425	D	ADAM12	ADAM metallopeptidase domain 12	Plasma Membrane	peptidase
2.181	1.86E-03	2.181	A_55_P1958823	D	ADAM12	ADAM metallopeptidase domain 12	Plasma Membrane	peptidase
-1.660	1.50E-04	1.660	A_55_P2055819		ADAM15	ADAM metallopeptidase domain 15	Plasma Membrane	peptidase
-1.849	3.37E-03	1.849	A_55_P2128188	D	ADAM17	ADAM metallopeptidase domain 17	Plasma Membrane	peptidase
-1.905	1.01E-02	1.905	A_55_P1999097	D	ADAM17	ADAM metallopeptidase domain 17	Plasma Membrane	peptidase
-5.262	1.49E-02	5.262	A_55_P2073754		ADAM23	ADAM metallopeptidase domain 23	Plasma Membrane	peptidase
3.004	5.65E-03	3.004	A_51_P234233		Adam6a/Adam6b	a disintegrin and metallopeptidase domain 6A	Plasma Membrane	other
-2.392	4.42E-05	2.392	A_55_P2025765		ADAM8	ADAM metallopeptidase domain 8	Plasma Membrane	peptidase
2.385	7.94E-03	2.385	A_51_P164296		ADAMDEC1	ADAM like decysin 1	Extracellular Space	peptidase
6.222	2.20E-03	6.222	A_55_P1970715		ADAMTS5	ADAM metallopeptidase with thrombospondin type 1 motif 5	Extracellular Space	peptidase	M6495
5.003	3.06E-02	5.003	A_66_P114705		ADAMTS6	ADAM metallopeptidase with thrombospondin type 1 motif 6	Extracellular Space	peptidase
1.634	5.40E-04	1.634	A_52_P407280		ADAMTSL5	ADAMTS like 5	Extracellular Space	other
2.268	1.11E-02	2.268	A_66_P134171		ADCK1	aarF domain containing kinase 1	Cytoplasm	kinase
1.026		1.026	A_51_P233797		ADH7	alcohol dehydrogenase 7 (class IV), mu or sigma polypeptide	Cytoplasm	enzyme
2.659	4.61E-04	2.659	A_55_P2042500		Adig	adipogenin	Cytoplasm	other
-1.712	7.64E-03	1.712	A_51_P130666		ADK	adenosine kinase	Nucleus	kinase	pegintron/ribavirin, interferon alfacon-1/ribavirin, IFNA2B/ribavirin, ribavirin, nitazoxanide/peginterferon alfa-2a/ribavirin, adenosine kinase inhibitor, PEG-interferon alfa-2a/ribavirin
-1.441		1.441	A_52_P206613		ADSS2	adenylosuccinate synthase 2	Cytoplasm	enzyme	alanosine, adenylosuccinate synthetase inhibitor
-2.665	4.83E-03	2.665	A_55_P2145804	D	AEN	apoptosis enhancing nuclease	Nucleus	enzyme
-2.395	1.08E-02	2.395	A_55_P2141860	D	AEN	apoptosis enhancing nuclease	Nucleus	enzyme
2.013	1.41E-03	2.013	A_55_P2056719	D	AF067061	cDNA sequence AF067061	Other	other
2.542	2.19E-02	2.542	A_55_P2182902	D	AF067061	cDNA sequence AF067061	Other	other
-1.519	3.54E-03	1.519	A_55_P2049577		AGGF1	angiogenic factor with G-patch and FHA domains 1	Cytoplasm	other
-1.900	2.22E-03	1.900	A_55_P2055107		AGPAT1	1-acylglycerol-3-phosphate O-acyltransferase 1	Cytoplasm	enzyme
-1.614	2.63E-03	1.614	A_55_P2077343		AHDC1	AT-hook DNA binding motif containing 1	Other	other
-1.233		1.233	A_55_P2162782		AHNAK	AHNAK nucleoprotein	Nucleus	other
-1.481		1.481	A_55_P2153620		AHNAK	AHNAK nucleoprotein	Nucleus	other
5.097	4.42E-02	5.097	A_65_P06603		AHR	aryl hydrocarbon receptor	Nucleus	ligand-dependent nuclear receptor
-1.972	1.94E-03	1.972	A_66_P112855		AI413582	expressed sequence AI413582	Other	other
2.014	1.48E-02	2.014	A_55_P2359610		AI646519	expressed sequence AI646519	Other	other
-2.174	9.57E-05	2.174	A_51_P400543		AIF1	allograft inflammatory factor 1	Nucleus	other
3.687	6.56E-03	3.687	A_55_P2122633		Airn	antisense Igf2r RNA	Nucleus	other
-5.287	2.28E-05	5.287	A_55_P1957613	D	AK2	adenylate kinase 2	Cytoplasm	kinase
-4.016	4.42E-04	4.016	A_55_P2147220	D	AK2	adenylate kinase 2	Cytoplasm	kinase
-4.540	2.87E-03	4.540	A_55_P1957618	D	AK2	adenylate kinase 2	Cytoplasm	kinase
2.474	1.61E-03	2.474	A_55_P2124385		AK4	adenylate kinase 4	Cytoplasm	kinase
-1.545	3.57E-03	1.545	A_55_P2011967		AKIRIN2	akirin 2	Nucleus	other
-1.483		1.483	A_52_P10041		AKR1B1	aldo-keto reductase family 1 member B	Cytoplasm	enzyme	sorbinil
2.291	6.94E-04	2.291	A_51_P334942		ALDH1A1	aldehyde dehydrogenase 1 family member A1	Cytoplasm	enzyme	disulfiram, chlorpropamide
-4.244	1.31E-02	4.244	A_55_P2065562		ALDH3A1	aldehyde dehydrogenase 3 family member A1	Cytoplasm	enzyme
-1.599	2.22E-03	1.599	A_52_P265877		ALDH9A1	aldehyde dehydrogenase 9 family member A1	Cytoplasm	enzyme
3.035	1.70E-02	3.035	A_55_P2063568		Aldoart2	aldolase 1 A, retrogene 2	Other	enzyme
-22.047	5.90E-04	22.047	A_51_P252565		ALOX15	arachidonate 15-lipoxygenase	Cytoplasm	enzyme
-2.167	4.65E-03	2.167	A_51_P154684		Alyref	Aly/REF export factor	Nucleus	other
1.931	3.77E-02	1.931	A_51_P145785		AMBP	alpha-1-microglobulin/bikunin precursor	Extracellular Space	transporter
-1.518	1.49E-03	1.518	A_55_P2014506		AMD1	adenosylmethionine decarboxylase 1	Cytoplasm	enzyme
1.893	1.26E-02	1.893	A_51_P348804		AMOTL2	angiomotin like 2	Plasma Membrane	other
1.784	1.55E-02	1.784	A_55_P1983418		AMY2A	amylase alpha 2A	Extracellular Space	enzyme	acarbose, ascorbic acid
-1.938	1.03E-03	1.938	A_51_P121390		ANAPC11	anaphase promoting complex subunit 11	Cytoplasm	enzyme
-1.670		1.670	A_51_P368903		ANAPC13	anaphase promoting complex subunit 13	Nucleus	other
1.903	5.69E-05	1.903	A_55_P2107182		ANGPTL8	angiopoietin like 8	Extracellular Space	other	REGN3776
1.095		1.095	A_55_P2096355		Ank2	ankyrin 2, brain	Plasma Membrane	other
-6.821	1.95E-04	6.821	A_51_P155152		ANKH	ANKH inorganic pyrophosphate transport regulator	Plasma Membrane	transporter
-1.862	3.17E-04	1.862	A_51_P190886		ANKRD13A	ankyrin repeat domain 13A	Plasma Membrane	other
4.193		4.193	A_52_P463235		ANKRD33B	ankyrin repeat domain 33B	Other	other
3.507	9.95E-03	3.507	A_51_P176202		Ankrd36	ankyrin repeat domain 36	Plasma Membrane	other
1.478	5.67E-03	1.478	A_52_P276525		ANKRD9	ankyrin repeat domain 9	Cytoplasm	other
2.285	6.48E-04	2.285	A_66_P134968		ANKUB1	ankyrin repeat and ubiquitin domain containing 1	Other	other
-1.795	5.37E-04	1.795	A_55_P1962811		Anp32b	acidic (leucine-rich) nuclear phosphoprotein 32 family, member B	Nucleus	other
-2.135	3.73E-02	2.135	A_51_P400581		Anp32e	acidic (leucine-rich) nuclear phosphoprotein 32 family, member E	Cytoplasm	other
-1.782	6.28E-04	1.782	A_55_P2085905		ANPEP	alanyl aminopeptidase, membrane	Plasma Membrane	peptidase	CNGRC peptide-TNF alpha conjugate
-1.493	1.29E-03	1.493	A_55_P2092826		ANXA1	annexin A1	Plasma Membrane	enzyme	hydrocortisone, hydrocortisone/mitoxantrone, cytarabine/hydrocortisone/methotrexate, hydrocortisone/prednisone
-2.533	1.13E-04	2.533	A_55_P2110713		ANXA2	annexin A2	Plasma Membrane	other
-2.259	3.19E-05	2.259	A_55_P2092859	D	ANXA4	annexin A4	Plasma Membrane	other
-5.258	4.94E-02	5.258	A_55_P2132907	D	ANXA4	annexin A4	Plasma Membrane	other
-1.720	2.70E-02	1.720	A_55_P2076792		ANXA6	annexin A6	Plasma Membrane	ion channel
-1.845	1.18E-03	1.845	A_55_P1962039		ANXA7	annexin A7	Plasma Membrane	ion channel
1.902	1.41E-03	1.902	A_55_P1958043		AOC3	amine oxidase copper containing 3	Plasma Membrane	enzyme	ASP8232, hydralazine/hydrochlorothiazide/reserpine, hydralazine/hydrochlorothiazide, hydralazine, hydralazine/isosorbide dinitrate
-1.897	5.19E-03	1.897	A_55_P2154835		AP1G1	adaptor related protein complex 1 subunit gamma 1	Cytoplasm	other
-2.549	3.51E-05	2.549	A_55_P1969857	D	AP2M1	adaptor related protein complex 2 subunit mu 1	Cytoplasm	other
-2.521	4.79E-03	2.521	A_55_P2079251	D	AP2M1	adaptor related protein complex 2 subunit mu 1	Cytoplasm	other
1.756	1.09E-02	1.756	A_55_P2023667		APEX2	apurinic/apyrimidinic endodeoxyribonuclease 2	Nucleus	enzyme
-2.303		2.303	A_52_P456750		APH1B	aph-1 homolog B, gamma-secretase subunit	Cytoplasm	peptidase
-1.447	3.82E-03	1.447	A_55_P1991600		APLP2	amyloid beta precursor like protein 2	Cytoplasm	other
2.254	9.57E-05	2.254	A_55_P2178553		APOA2	apolipoprotein A2	Extracellular Space	transporter
2.080	1.87E-02	2.080	A_51_P327491		APOA4	apolipoprotein A4	Extracellular Space	transporter
3.277	1.36E-02	3.277	A_55_P2049005		APOA5	apolipoprotein A5	Extracellular Space	transporter
1.954	2.16E-04	1.954	A_55_P2093286		APOD	apolipoprotein D	Extracellular Space	transporter
9.915	1.79E-08	9.915	A_51_P171999		APOE	apolipoprotein E	Extracellular Space	transporter
2.958	8.78E-03	2.958	A_55_P2062108		APOLD1	apolipoprotein L domain containing 1	Other	other
-1.578	5.99E-03	1.578	A_55_P2012201		APP	amyloid beta precursor protein	Plasma Membrane	other	florbetaben F, florbetapir F18, bapineuzumab
-11.571	5.68E-03	11.571	A_51_P245090		AQP3	aquaporin 3 (Gill blood group)	Plasma Membrane	transporter
1.281		1.281	A_55_P1979156		ARAP3	ArfGAP with RhoGAP domain, ankyrin repeat and PH domain 3	Cytoplasm	other
-1.671	1.14E-03	1.671	A_52_P375876		ARF3	ADP ribosylation factor 3	Cytoplasm	enzyme
-1.606	3.08E-03	1.606	A_55_P2160716		ARF5	ADP ribosylation factor 5	Cytoplasm	enzyme
-3.734	4.21E-03	3.734	A_51_P303160		ARG1	arginase 1	Cytoplasm	enzyme
2.701	2.06E-04	2.701	A_55_P1990190		ARHGAP28	Rho GTPase activating protein 28	Cytoplasm	other
-1.951	1.67E-04	1.951	A_55_P2125229		ARHGEF2	Rho/Rac guanine nucleotide exchange factor 2	Cytoplasm	other
-1.574	3.28E-03	1.574	A_55_P2122425		ARL1	ADP ribosylation factor like GTPase 1	Cytoplasm	enzyme
-2.756	1.85E-02	2.756	A_51_P111462		ARL15	ADP ribosylation factor like GTPase 15	Cytoplasm	other
-2.027	9.67E-04	2.027	A_55_P1992054		ARMC10	armadillo repeat containing 10	Cytoplasm	other
2.063	1.25E-03	2.063	A_55_P2057881		ARMH3	armadillo like helical domain containing 3	Other	other
-1.629	8.20E-03	1.629	A_55_P2023076		ARPC1B	actin related protein 2/3 complex subunit 1B	Cytoplasm	other
-1.936	6.24E-05	1.936	A_55_P2000390		ARPC5	actin related protein 2/3 complex subunit 5	Cytoplasm	other
1.879	2.48E-02	1.879	A_55_P1997525		ARPP21	cAMP regulated phosphoprotein 21	Cytoplasm	other
-2.191	6.38E-03	2.191	A_55_P2071137		ASAP1	ArfGAP with SH3 domain, ankyrin repeat and PH domain 1	Plasma Membrane	other
2.435	6.20E-03	2.435	A_51_P334876		ASIC2	acid sensing ion channel subunit 2	Plasma Membrane	ion channel	amiloride, amiloride/hydrochlorothiazide
-4.961	2.97E-03	4.961	A_55_P1959748		ASNS	asparagine synthetase (glutamine-hydrolyzing)	Cytoplasm	enzyme
1.689		1.689	A_51_P499698		ASPRV1	aspartic peptidase retroviral like 1	Other	peptidase
-1.408		1.408	A_51_P274947		ATAD1	ATPase family AAA domain containing 1	Plasma Membrane	enzyme
-1.999	1.96E-03	1.999	A_55_P2159994		ATF1	activating transcription factor 1	Nucleus	transcription regulator
-2.359	1.77E-02	2.359	A_55_P2146620		ATF2	activating transcription factor 2	Nucleus	transcription regulator
-1.513	4.23E-03	1.513	A_55_P1979728		ATF4	activating transcription factor 4	Nucleus	transcription regulator
-1.762	1.62E-03	1.762	A_55_P2105858		ATF5	activating transcription factor 5	Nucleus	transcription regulator
-1.827		1.827	A_52_P653966		ATF7IP	activating transcription factor 7 interacting protein	Nucleus	transcription regulator
-1.749		1.749	A_52_P131490		ATG4B	autophagy related 4B cysteine peptidase	Cytoplasm	peptidase
2.230	1.81E-04	2.230	A_55_P1981674		ATIC	5-aminoimidazole-4-carboxamide ribonucleotide formyltransferase/IMP cyclohydrolase	Cytoplasm	enzyme	pemetrexed, pembrolizumab/pemetrexed, gemcitabine/pemetrexed
-1.137		1.137	A_52_P369581		ATM	ATM serine/threonine kinase	Nucleus	kinase	AZD1390, AZD0156
-2.114	4.68E-05	2.114	A_55_P2000107		ATOX1	antioxidant 1 copper chaperone	Cytoplasm	transporter
1.737	6.45E-04	1.737	A_55_P2125714		ATP2B4	ATPase plasma membrane Ca2+ transporting 4	Plasma Membrane	transporter
-1.550	4.14E-03	1.550	A_52_P33453		Atp5c1-ps	ATP synthase, H+ transporting, mitochondrial F1 complex, gamma polypeptide 1, pseudogene	Other	other
-1.557	1.43E-03	1.557	A_55_P2041340		ATP5F1A	ATP synthase F1 subunit alpha	Cytoplasm	transporter
-1.789	1.64E-04	1.789	A_52_P328078		ATP5F1B	ATP synthase F1 subunit beta	Cytoplasm	transporter
-1.598	5.99E-03	1.598	A_55_P2150906		ATP5F1C	ATP synthase F1 subunit gamma	Cytoplasm	transporter
-1.771	8.56E-05	1.771	A_55_P2168663	D	Atp5k	ATP synthase, H+ transporting, mitochondrial F1F0 complex, subunit E	Cytoplasm	enzyme
-1.771	3.81E-04	1.771	A_55_P2149719	D	Atp5k	ATP synthase, H+ transporting, mitochondrial F1F0 complex, subunit E	Cytoplasm	enzyme
-1.925	1.79E-03	1.925	A_55_P2001683		ATP5MC1	ATP synthase membrane subunit c locus 1	Cytoplasm	transporter
-1.940	2.55E-04	1.940	A_55_P2081483	D	ATP5MC2	ATP synthase membrane subunit c locus 2	Cytoplasm	transporter
-1.811	1.26E-03	1.811	A_55_P2081482	D	ATP5MC2	ATP synthase membrane subunit c locus 2	Cytoplasm	transporter
-1.759	7.11E-04	1.759	A_55_P2046703		ATP5MC3	ATP synthase membrane subunit c locus 3	Cytoplasm	transporter
-1.884	5.39E-04	1.884	A_55_P2118906		ATP5MF	ATP synthase membrane subunit f	Cytoplasm	transporter
-1.605	3.13E-04	1.605	A_55_P2067682	D	ATP5MG	ATP synthase membrane subunit g	Cytoplasm	enzyme
-1.561	3.62E-04	1.561	A_55_P2024021	D	ATP5MG	ATP synthase membrane subunit g	Cytoplasm	enzyme
-1.463	4.15E-04	1.463	A_55_P2026669	D	ATP5MG	ATP synthase membrane subunit g	Cytoplasm	enzyme
-1.503	4.38E-04	1.503	A_55_P2002602	D	ATP5MG	ATP synthase membrane subunit g	Cytoplasm	enzyme
-1.702	4.98E-04	1.702	A_55_P2000909	D	ATP5MG	ATP synthase membrane subunit g	Cytoplasm	enzyme
-1.647	1.20E-03	1.647	A_66_P106536		ATP5MPL	ATP synthase membrane subunit 6.8PL	Cytoplasm	other
-2.001	9.81E-05	2.001	A_55_P2160032		ATP5PB	ATP synthase peripheral stalk-membrane subunit b	Cytoplasm	transporter
-1.745	1.03E-03	1.745	A_55_P2055682		ATP5PO	ATP synthase peripheral stalk subunit OSCP	Cytoplasm	transporter
-1.522	9.47E-03	1.522	A_51_P461724		ATP6AP2	ATPase H+ transporting accessory protein 2	Cytoplasm	transporter
-3.304	1.38E-03	3.304	A_52_P163766		ATP6V0A2	ATPase H+ transporting V0 subunit a2	Cytoplasm	transporter
-1.457		1.457	A_55_P2131279		ATP6V1A	ATPase H+ transporting V1 subunit A	Plasma Membrane	transporter	bafilomycin A1, bafilomycin b1
-1.355		1.355	A_51_P393598		ATP6V1D	ATPase H+ transporting V1 subunit D	Cytoplasm	transporter
-1.945	2.81E-02	1.945	A_55_P2024591		ATXN7L1	ataxin 7 like 1	Other	other
1.949	4.27E-04	1.949	A_55_P2059387		AU022751	expressed sequence AU022751	Nucleus	other
-2.542	1.54E-03	2.542	A_51_P372473		AUH	AU RNA binding methylglutaconyl-CoA hydratase	Cytoplasm	enzyme
-3.656	1.03E-03	3.656	A_55_P1980636		AURKA	aurora kinase A	Nucleus	kinase	ilorasertib, MK 5108, SNS 314, AT-9283, alisertib, MLN8054, TTP607, CYC 116, TAS-119, tozasertib, AMG 900, danusertib
2.114	1.25E-03	2.114	A_55_P2028595		AW551984	expressed sequence AW551984	Other	other
-280.021	4.30E-05	280.021	A_55_P2017820	D	AY761185	cDNA sequence AY761185	Other	other
-21.236	1.31E-04	21.236	A_55_P2174079	D	AY761185	cDNA sequence AY761185	Other	other
-24.875	1.59E-04	24.875	A_55_P2123491		B3GNT5	UDP-GlcNAc:betaGal beta-1,3-N-acetylglucosaminyltransferase 5	Cytoplasm	enzyme
1.850	2.23E-02	1.850	A_51_P170178		B3GNT8	UDP-GlcNAc:betaGal beta-1,3-N-acetylglucosaminyltransferase 8	Cytoplasm	enzyme
-2.044		2.044	A_51_P238383		B4GALT4	beta-1,4-galactosyltransferase 4	Cytoplasm	enzyme
-2.428	3.20E-02	2.428	A_52_P575078		BABAM1	BRISC and BRCA1 A complex member 1	Nucleus	other
-1.804	2.25E-03	1.804	A_55_P1973006	D	BAG1	BCL2 associated athanogene 1	Cytoplasm	other
-1.588	1.84E-02	1.588	A_55_P2043317	D	BAG1	BCL2 associated athanogene 1	Cytoplasm	other
-2.001	7.15E-04	2.001	A_51_P371174		BAG3	BCL2 associated athanogene 3	Cytoplasm	other
2.777	2.32E-05	2.777	A_55_P2066548		BAIAP2L2	BAR/IMD domain containing adaptor protein 2 like 2	Cytoplasm	other
-1.779	7.16E-03	1.779	A_55_P2013113		BAK1	BCL2 antagonist/killer 1	Cytoplasm	other
-1.863	3.47E-02	1.863	A_51_P314019		BANF1	barrier to autointegration factor 1	Nucleus	other
-2.579		2.579	A_55_P2186648		BARD1	BRCA1 associated RING domain 1	Nucleus	transcription regulator
-38.829	2.02E-03	38.829	A_51_P419286		BATF3	basic leucine zipper ATF-like transcription factor 3	Nucleus	transcription regulator
-2.644	6.52E-03	2.644	A_66_P112399		BC029722	cDNA sequence BC029722	Other	other
2.113	8.34E-04	2.113	A_55_P2037777		BC040756	cDNA sequence BC040756	Other	other
-1.819	1.32E-03	1.819	A_52_P460929		BC048507	cDNA sequence BC048507	Other	other
-1.472	2.04E-03	1.472	A_55_P2081405		BC052688	cDNA sequence BC052688	Other	other
2.820	1.52E-03	2.820	A_55_P2110703		BC107364	cDNA sequence BC107364	Other	other
3.475	1.75E-03	3.475	A_55_P2056639		BCAR1	BCAR1 scaffold protein, Cas family member	Plasma Membrane	enzyme
-2.005	1.50E-04	2.005	A_52_P180408		BCAS2	BCAS2 pre-mRNA processing factor	Nucleus	other
-2.125	1.50E-04	2.125	A_55_P1978424		BCL2A1	BCL2 related protein A1	Cytoplasm	other
-1.111		1.111	A_55_P2096485		BCS1L	BCS1 homolog, ubiquinol-cytochrome c reductase complex chaperone	Cytoplasm	other
-2.100		2.100	A_55_P2096486		BCS1L	BCS1 homolog, ubiquinol-cytochrome c reductase complex chaperone	Cytoplasm	other
-5.218	3.65E-03	5.218	A_51_P163106		BDH1	3-hydroxybutyrate dehydrogenase 1	Cytoplasm	enzyme
4.796	1.76E-02	4.796	A_55_P2062437		BEGAIN	brain enriched guanylate kinase associated	Nucleus	other
1.028		1.028	A_55_P2148844		BEND4	BEN domain containing 4	Other	other
-14.058	3.41E-03	14.058	A_55_P2028832		Bex6	brain expressed family member 6	Cytoplasm	other
2.872	3.07E-04	2.872	A_66_P101477		BGLAP	bone gamma-carboxyglutamate protein	Extracellular Space	other	gallium nitrate
1.517		1.517	A_55_P2133001		Bhlhe41	basic helix-loop-helix family, member e41	Nucleus	transcription regulator
1.630	1.42E-03	1.630	A_55_P2103969		BHMT	betaine--homocysteine S-methyltransferase	Cytoplasm	enzyme
-1.632		1.632	A_55_P2002757		BLNK	B cell linker	Cytoplasm	other
-1.665	5.24E-04	1.665	A_55_P1991585		BLVRB	biliverdin reductase B	Cytoplasm	enzyme
-3.487	3.79E-02	3.487	A_55_P2029106		BMF	Bcl2 modifying factor	Cytoplasm	other
2.531	4.68E-05	2.531	A_55_P2006708	D	BMP1	bone morphogenetic protein 1	Extracellular Space	peptidase
1.901	3.04E-03	1.901	A_55_P2006698	D	BMP1	bone morphogenetic protein 1	Extracellular Space	peptidase
2.156	2.32E-03	2.156	A_55_P2037827		BMP10	bone morphogenetic protein 10	Extracellular Space	growth factor
2.569	1.33E-03	2.569	A_55_P2154387		BMP4	bone morphogenetic protein 4	Extracellular Space	growth factor
1.592	1.46E-03	1.592	A_55_P2162324		BMX	BMX non-receptor tyrosine kinase	Cytoplasm	kinase
2.328	2.89E-03	2.328	A_55_P2281891		BNC2	basonuclin 2	Nucleus	transcription regulator
-1.180		1.180	A_66_P109978		BNIP2	BCL2 interacting protein 2	Cytoplasm	other
-1.445	4.60E-03	1.445	A_55_P1961463	D	BNIP3L	BCL2 interacting protein 3 like	Cytoplasm	other
-1.444	1.42E-02	1.444	A_55_P2073699	D	BNIP3L	BCL2 interacting protein 3 like	Cytoplasm	other
-2.688	2.17E-02	2.688	A_51_P317272		BOD1	biorientation of chromosomes in cell division 1	Nucleus	other
-2.227	2.43E-03	2.227	A_55_P2040367		BOLA3	bolA family member 3	Cytoplasm	other
2.435	3.21E-03	2.435	A_51_P219722		Bpifa5	BPI fold containing family A, member 5	Extracellular Space	other
2.627	2.53E-03	2.627	A_55_P2013177		BRAT1	BRCA1 associated ATM activator 1	Nucleus	other
1.814		1.814	A_52_P652104		BRD3	bromodomain containing 3	Nucleus	kinase
1.356		1.356	A_55_P2116853		BRPF1	bromodomain and PHD finger containing 1	Nucleus	transporter
-2.109	3.19E-05	2.109	A_55_P1968188		BTF3	basic transcription factor 3	Nucleus	transcription regulator
-2.390	1.23E-02	2.390	A_51_P123405		BUB1	BUB1 mitotic checkpoint serine/threonine kinase	Nucleus	kinase
-1.749	9.01E-03	1.749	A_55_P2058923		BUD23	BUD23 rRNA methyltransferase and ribosome maturation factor	Nucleus	enzyme
-1.635	7.25E-03	1.635	A_55_P2006762		BZW1	basic leucine zipper and W2 domains 1	Cytoplasm	translation regulator
1.452		1.452	A_55_P2188862		C030034E14Rik	RIKEN cDNA C030034E14 gene	Other	other
-1.252		1.252	A_55_P2041509		C11orf58	chromosome 11 open reading frame 58	Other	other
1.844	1.39E-03	1.844	A_55_P2472735		C130026I21Rik (includes others)	RIKEN cDNA C130026I21 gene	Other	other
-4.399	4.90E-04	4.399	A_55_P2137049		C15orf48	chromosome 15 open reading frame 48	Nucleus	other
1.652	8.81E-04	1.652	A_55_P2115220		C17orf78	chromosome 17 open reading frame 78	Other	other
-2.919	7.90E-03	2.919	A_55_P2147186		C1orf174	chromosome 1 open reading frame 174	Nucleus	other
-1.989	4.79E-02	1.989	A_51_P325592		C1orf52	chromosome 1 open reading frame 52	Nucleus	other
-1.855	4.45E-03	1.855	A_51_P466162		C1QBP	complement C1q binding protein	Cytoplasm	transcription regulator
2.713	1.71E-03	2.713	A_55_P1998539		C1QTNF1	C1q and TNF related 1	Extracellular Space	other
1.734	3.41E-04	1.734	A_55_P2062573		C1QTNF3	C1q and TNF related 3	Extracellular Space	other
3.169	9.15E-03	3.169	A_52_P114260		C1R	complement C1r	Extracellular Space	peptidase	SERPING1
2.335	2.85E-02	2.335	A_66_P121857		C20orf202	chromosome 20 open reading frame 202	Other	other
1.079		1.079	A_52_P646979		C21orf91	chromosome 21 open reading frame 91	Other	other
1.696	1.77E-03	1.696	A_66_P132613		C230057M02Rik	RIKEN cDNA C230057M02 gene	Other	other
2.546	1.73E-03	2.546	A_55_P2088380		C230072F16Rik	RIKEN cDNA C230072F16 gene	Other	other
1.381		1.381	A_51_P498772		C2orf88	chromosome 2 open reading frame 88	Other	other
-1.476		1.476	A_51_P110301		C3	complement C3	Extracellular Space	peptidase	IgG, APL-2
-1.318		1.318	A_55_P2038525		C3	complement C3	Extracellular Space	peptidase	IgG, APL-2
-1.257		1.257	A_51_P278427		C3orf14	chromosome 3 open reading frame 14	Other	other
2.550	3.20E-03	2.550	A_66_P115959		C4orf36	chromosome 4 open reading frame 36	Other	other
-1.884	4.67E-02	1.884	A_55_P1970788		C5AR2	complement component 5a receptor 2	Plasma Membrane	G-protein coupled receptor
1.619	7.49E-04	1.619	A_55_P1956457		C5orf22	chromosome 5 open reading frame 22	Other	other
2.110	8.49E-05	2.110	A_55_P2424988		C78228	expressed sequence C78228	Other	other
2.282	1.18E-04	2.282	A_55_P2021570		C87414 (includes others)	expressed sequence C87414	Other	other
1.526		1.526	A_55_P2133365		C9orf24	chromosome 9 open reading frame 24	Cytoplasm	other
2.452	9.32E-04	2.452	A_51_P480013		CA11	carbonic anhydrase 11	Extracellular Space	enzyme
-3.777	9.46E-05	3.777	A_55_P2087182		CA4	carbonic anhydrase 4	Plasma Membrane	enzyme	chlorthalidone, acetazolamide, methazolamide, hydrochlorothiazide, trichloromethiazide, phentermine/topiramate, sulfacetamide, benzthiazide, ethoxyzolamide, topiramate, chlorothiazide/reserpine, chlorothiazide, dichlorphenamide
2.105	8.80E-04	2.105	A_55_P1996716		CACHD1	cache domain containing 1	Other	other
2.279	9.27E-03	2.279	A_55_P2076032		CACNA1F	calcium voltage-gated channel subunit alpha1 F	Plasma Membrane	ion channel	verapamil, dexamethasone/rituximab/verapamil, nicardipine, bepridil, mibefradil, isradipine, MEM-1003, nimodipine, cinnarizine, trandolapril/verapamil, nisoldipine
1.869	5.54E-03	1.869	A_51_P103541		CACNA1S	calcium voltage-gated channel subunit alpha1 S	Plasma Membrane	ion channel	amlodipine/valsartan, amlodipine/ezetimibe/losartan/rosuvastatin, nicardipine, amlodipine/atorvastatin, aliskiren/amlodipine/hydrochlorothiazide, amlodipine/telmisartan, aliskiren/amlodipine, isradipine, MEM-1003, cinnarizine, nifedipine, amlodipine/indapamide/perindopril, amlodipine/perindopril, felodipine, verapamil, amlodipine/hydrochlorothiazide/valsartan, dexamethasone/rituximab/verapamil, b…
1.909	1.07E-02	1.909	A_55_P2403159		CALHM4	calcium homeostasis modulator family member 4	Other	other
-2.016	9.01E-03	2.016	A_52_P140356		Calm1 (includes others)	calmodulin 1	Nucleus	other
2.516	8.51E-04	2.516	A_52_P576720		CALML5	calmodulin like 5	Cytoplasm	other
2.064		2.064	A_51_P421303		CALY	calcyon neuron specific vesicular protein	Plasma Membrane	transmembrane receptor	trifluoperazine
4.216	1.37E-02	4.216	A_55_P2169980		CAMK2A	calcium/calmodulin dependent protein kinase II alpha	Cytoplasm	kinase
-1.976	6.51E-03	1.976	A_55_P2020341		CAMK2G	calcium/calmodulin dependent protein kinase II gamma	Cytoplasm	kinase
-1.261		1.261	A_55_P2125684		CAMKK2	calcium/calmodulin dependent protein kinase kinase 2	Cytoplasm	kinase
-1.609	1.15E-03	1.609	A_52_P337679		CANX	calnexin	Cytoplasm	other
-1.455		1.455	A_52_P644264		CAPN12	calpain 12	Other	peptidase
-1.415		1.415	A_55_P1987201		CAPN2	calpain 2	Cytoplasm	peptidase
1.912	1.59E-02	1.912	A_55_P2147250		CAPRIN2	caprin family member 2	Cytoplasm	other
-2.398	7.76E-03	2.398	A_55_P2080163		CARHSP1	calcium regulated heat stable protein 1	Cytoplasm	transcription regulator
-1.054		1.054	A_55_P2093143		CASD1	CAS1 domain containing 1	Cytoplasm	enzyme
-6.033	1.51E-05	6.033	A_51_P215922		CASP6	caspase 6	Cytoplasm	peptidase
-1.567		1.567	A_55_P1990970		CASP9	caspase 9	Cytoplasm	peptidase	caspase-9 inhibitor
-1.437		1.437	A_55_P1995135		CASZ1	castor zinc finger 1	Nucleus	enzyme
2.181	5.02E-03	2.181	A_66_P118368		Catip	ciliogenesis associated TTC17 interacting protein	Other	other
-3.014	4.75E-02	3.014	A_65_P14951		CBLB	Cbl proto-oncogene B	Nucleus	enzyme
-1.900	1.32E-02	1.900	A_52_P255804		CBX1	chromobox 1	Nucleus	transcription regulator
1.922	1.28E-02	1.922	A_55_P2032009		Cc2d2b	coiled-coil and C2 domain containing 2B	Other	other
-2.037	5.82E-03	2.037	A_66_P100565		CCDC107	coiled-coil domain containing 107	Other	other
-1.651	5.46E-03	1.651	A_55_P1954081		CCDC115	coiled-coil domain containing 115	Cytoplasm	other
1.846	1.88E-03	1.846	A_55_P2139207		CCDC142	coiled-coil domain containing 142	Other	other
2.071	4.31E-02	2.071	A_55_P2070373		CCDC155	coiled-coil domain containing 155	Nucleus	other
2.159	7.66E-04	2.159	A_55_P2182911		CCDC188	coiled-coil domain containing 188	Other	other
1.007		1.007	A_55_P2179271		Ccdc30	coiled-coil domain containing 30	Cytoplasm	other
2.833	2.33E-03	2.833	A_55_P2151026		Ccdc50	coiled-coil domain containing 50	Cytoplasm	other
-1.734	2.79E-03	1.734	A_51_P230624		CCDC71L	coiled-coil domain containing 71 like	Other	other
1.136		1.136	A_55_P2157829		CCL1	C-C motif chemokine ligand 1	Extracellular Space	cytokine
-22.337	1.68E-04	22.337	A_51_P114462		CCL17	C-C motif chemokine ligand 17	Extracellular Space	cytokine
-2.404	5.80E-04	2.404	A_55_P1984556		CCL2	C-C motif chemokine ligand 2	Extracellular Space	cytokine	CNTO 888, mimosine
-1.222		1.222	A_51_P286737		Ccl2	chemokine (C-C motif) ligand 2	Extracellular Space	cytokine
1.967	1.43E-02	1.967	A_55_P1955821		CCL21	C-C motif chemokine ligand 21	Extracellular Space	cytokine
-13.129	1.41E-03	13.129	A_51_P327996		CCL22	C-C motif chemokine ligand 22	Extracellular Space	cytokine
-23.065	3.02E-04	23.065	A_51_P322640		CCL24	C-C motif chemokine ligand 24	Extracellular Space	cytokine
2.172	6.23E-03	2.172	A_51_P140710		CCL3L3	C-C motif chemokine ligand 3 like 3	Extracellular Space	cytokine
-1.549		1.549	A_51_P436652		Ccl7	chemokine (C-C motif) ligand 7	Extracellular Space	cytokine
-1.277	1.03E-03	1.277	A_51_P185660		Ccl9	chemokine (C-C motif) ligand 9	Extracellular Space	cytokine
-2.464	1.05E-03	2.464	A_51_P408946		CCNE1	cyclin E1	Nucleus	transcription regulator
-1.659		1.659	A_55_P1967592		CCNK	cyclin K	Nucleus	kinase
3.483	3.07E-02	3.483	A_55_P2105878		CCR10	C-C motif chemokine receptor 10	Plasma Membrane	G-protein coupled receptor
-2.664	2.29E-03	2.664	A_55_P2108943		CCR6	C-C motif chemokine receptor 6	Plasma Membrane	G-protein coupled receptor
-8.858	5.00E-03	8.858	A_55_P2023542		CCR7	C-C motif chemokine receptor 7	Plasma Membrane	G-protein coupled receptor
7.538	1.30E-04	7.538	A_55_P2049867		CCRL2	C-C motif chemokine receptor like 2	Plasma Membrane	G-protein coupled receptor
1.869	5.70E-03	1.869	A_55_P1998344		CCSER1	coiled-coil serine rich protein 1	Other	other
-2.148	3.34E-03	2.148	A_51_P144783		CCT5	chaperonin containing TCP1 subunit 5	Cytoplasm	other
1.863	2.98E-03	1.863	A_55_P2050273		CCT6B	chaperonin containing TCP1 subunit 6B	Cytoplasm	other
2.843	5.70E-03	2.843	A_51_P172853		CD14	CD14 molecule	Plasma Membrane	transmembrane receptor
-2.336	2.26E-02	2.336	A_51_P343252		CD151	CD151 molecule (Raph blood group)	Plasma Membrane	other
-2.467	3.66E-05	2.467	A_52_P482983		CD164	CD164 molecule	Plasma Membrane	other
-54.179	1.58E-02	54.179	A_55_P1960376		CD209	CD209 molecule	Plasma Membrane	other
1.082		1.082	A_51_P229664		CD27	CD27 molecule	Plasma Membrane	transmembrane receptor	CDX-1127
-1.369		1.369	A_65_P13459		CD300LB	CD300 molecule like family member b	Plasma Membrane	other
-2.640	1.32E-03	2.640	A_51_P204740		CD34	CD34 molecule	Plasma Membrane	other
-2.004	3.14E-04	2.004	A_51_P375146		CD36	CD36 molecule	Plasma Membrane	transmembrane receptor
2.412	7.20E-05	2.412	A_55_P2156229		CD3E	CD3e molecule	Plasma Membrane	transmembrane receptor	muromonab-CD3, blinatumomab
2.458	1.90E-04	2.458	A_55_P2013655		CD4	CD4 molecule	Plasma Membrane	transmembrane receptor	ibalizumab, zanolimumab
-4.439	1.18E-03	4.439	A_55_P2036693		CD40	CD40 molecule	Plasma Membrane	transmembrane receptor	ABBV-927, APX005M, CP-870893, CFZ533, CDX-1140, SEA-CD40, FFP104, dacetuzumab, bleselumab, RO7009789
-2.037	7.01E-03	2.037	A_55_P2185605		CD48	CD48 molecule	Plasma Membrane	other
-2.107	6.83E-05	2.107	A_51_P151126		Cd52	CD52 antigen	Cytoplasm	other
-1.315		1.315	A_51_P320852		CD9	CD9 molecule	Plasma Membrane	other
-2.352	3.95E-02	2.352	A_55_P2017160		CDC14A	cell division cycle 14A	Nucleus	phosphatase
-2.019		2.019	A_55_P2139112		CDC26	cell division cycle 26	Nucleus	other
-1.591	1.94E-03	1.591	A_52_P229728		Cdc42	cell division cycle 42	Plasma Membrane	enzyme
-1.865	4.30E-02	1.865	A_55_P2136572		CDC42SE2	CDC42 small effector 2	Plasma Membrane	other
1.863	5.94E-03	1.863	A_55_P1989205		Cdcp3	CUB domain containing protein 3	Plasma Membrane	transmembrane receptor
-3.888	4.89E-03	3.888	A_51_P137336		CDH1	cadherin 1	Plasma Membrane	other
2.763	1.27E-03	2.763	A_51_P114826		CDH13	cadherin 13	Plasma Membrane	other
1.707	6.58E-05	1.707	A_55_P2139318		CDHR3	cadherin related family member 3	Plasma Membrane	other
2.118		2.118	A_55_P2167107		CDK14	cyclin dependent kinase 14	Nucleus	kinase
-2.806	1.18E-03	2.806	A_55_P2048563		CDK2AP1	cyclin dependent kinase 2 associated protein 1	Nucleus	other
-2.563	4.47E-04	2.563	A_51_P111259		CDK2AP2	cyclin dependent kinase 2 associated protein 2	Nucleus	other
-1.806		1.806	A_55_P2163143	D	CDK4	cyclin dependent kinase 4	Nucleus	kinase	abemaciclib/anastrozole, fulvestrant/ribociclib, SHR6390, abemaciclib, milciclib, exemestane/palbociclib, roniciclib, ribociclib/tamoxifen, lerociclib, cyclin dependent kinase 4 inhibitor, palbociclib, AG 024322, fulvestrant/palbociclib, riviciclib, HS-10342, FCN-437, abemaciclib/exemestane, abemaciclib/aromatase inhibitor, voruciclib, FLX925, ribociclib, trilaciclib, anastrozole/ribociclib, ever…
-1.722	1.03E-02	1.722	A_55_P1998188	D	CDK4	cyclin dependent kinase 4	Nucleus	kinase	abemaciclib/anastrozole, fulvestrant/ribociclib, SHR6390, abemaciclib, milciclib, exemestane/palbociclib, roniciclib, ribociclib/tamoxifen, lerociclib, cyclin dependent kinase 4 inhibitor, palbociclib, AG 024322, fulvestrant/palbociclib, riviciclib, HS-10342, FCN-437, abemaciclib/exemestane, abemaciclib/aromatase inhibitor, voruciclib, FLX925, ribociclib, trilaciclib, anastrozole/ribociclib, ever…
-3.364	1.73E-04	3.364	A_51_P363947	D	CDKN1A	cyclin dependent kinase inhibitor 1A	Nucleus	kinase
-3.617	5.50E-03	3.617	A_55_P1986282	D	CDKN1A	cyclin dependent kinase inhibitor 1A	Nucleus	kinase
-2.343	2.72E-03	2.343	A_51_P506312		CDKN2AIPNL	CDKN2A interacting protein N-terminal like	Other	other
-2.555		2.555	A_55_P1988183		CDKN2B	cyclin dependent kinase inhibitor 2B	Nucleus	transcription regulator
-1.632	1.11E-02	1.632	A_55_P2040115		CDV3	CDV3 homolog	Cytoplasm	other
2.188	5.25E-05	2.188	A_55_P2047718		CEACAM20	CEA cell adhesion molecule 20	Plasma Membrane	other
-1.282		1.282	A_55_P2165869		CEBPB	CCAAT enhancer binding protein beta	Nucleus	transcription regulator
-2.637	5.40E-04	2.637	A_52_P222593		Cebpzos	CCAAT/enhancer binding protein (C/EBP), zeta, opposite strand	Other	other
-1.534	5.65E-03	1.534	A_51_P182471		CELF2	CUGBP Elav-like family member 2	Nucleus	other
2.085	1.48E-03	2.085	A_55_P1979848		Celf6	CUGBP, Elav-like family member 6	Cytoplasm	other
1.707	2.22E-02	1.707	A_55_P2073208		CENPP	centromere protein P	Nucleus	other
-2.887	2.25E-02	2.887	A_51_P113003		CENPQ	centromere protein Q	Nucleus	other
-2.094		2.094	A_52_P537566		CENPT	centromere protein T	Cytoplasm	transcription regulator
-1.970	1.50E-02	1.970	A_55_P1967138		CENPX	centromere protein X	Nucleus	other
2.106	5.98E-03	2.106	A_55_P2174067		CERK	ceramide kinase	Plasma Membrane	kinase
-1.671	1.35E-03	1.671	A_55_P2099930		CERS5	ceramide synthase 5	Cytoplasm	transcription regulator
2.154	3.50E-03	2.154	A_55_P2005213		Ces2c	carboxylesterase 2C	Other	enzyme
2.951	8.85E-03	2.951	A_51_P317836		CETN1	centrin 1	Nucleus	enzyme
2.590	5.90E-03	2.590	A_55_P1967950	D	CFAP43	cilia and flagella associated protein 43	Cytoplasm	other
16.743	8.01E-03	16.743	A_51_P247168	D	CFAP43	cilia and flagella associated protein 43	Cytoplasm	other
1.669	5.57E-05	1.669	A_55_P2143616		CFAP65	cilia and flagella associated protein 65	Other	other
-2.179	8.63E-05	2.179	A_55_P2008987		CH25H	cholesterol 25-hydroxylase	Cytoplasm	enzyme
-1.772	3.18E-03	1.772	A_51_P269084		CHCHD10	coiled-coil-helix-coiled-coil-helix domain containing 10	Cytoplasm	other
-1.700	5.01E-04	1.700	A_55_P2115281		CHCHD2	coiled-coil-helix-coiled-coil-helix domain containing 2	Cytoplasm	other
-2.295	2.32E-02	2.295	A_55_P1998411		CHCHD3	coiled-coil-helix-coiled-coil-helix domain containing 3	Cytoplasm	transcription regulator
-4.669	5.52E-03	4.669	A_51_P362066		CHI3L1	chitinase 3 like 1	Extracellular Space	enzyme
-71.521	4.48E-09	71.521	A_51_P167292	D	Chil3/Chil4	chitinase-like 3	Cytoplasm	enzyme
-58.985	4.72E-06	58.985	A_66_P133397	D	Chil3/Chil4	chitinase-like 3	Cytoplasm	enzyme
-1.035		1.035	A_52_P35304		CHKB	choline kinase beta	Cytoplasm	kinase
-1.665		1.665	A_66_P125401		CHM	CHM Rab escort protein	Cytoplasm	enzyme
-1.928	2.98E-03	1.928	A_52_P288873	D	CHMP4B	charged multivesicular body protein 4B	Cytoplasm	other
-1.957	1.17E-02	1.957	A_55_P2146127	D	CHMP4B	charged multivesicular body protein 4B	Cytoplasm	other
-2.472	2.93E-02	2.472	A_51_P297336		CHMP7	charged multivesicular body protein 7	Cytoplasm	other
-3.696	3.51E-03	3.696	A_55_P2336558		CHN2	chimerin 2	Cytoplasm	other
-1.627	6.69E-03	1.627	A_55_P2045203		CHP1	calcineurin like EF-hand protein 1	Cytoplasm	other
2.143	2.73E-03	2.143	A_52_P88054		CHRM4	cholinergic receptor muscarinic 4	Plasma Membrane	G-protein coupled receptor	dexamethasone/olanzapine, dicyclomine, cevimeline, mirabegron/solifenacin, olanzapine, aclidinium/formoterol, acetylcholine, atropine/pralidoxime, brompheniramine, umeclidinium, mepenzolic acid, propantheline, orphenadrine, aspirin/caffeine/orphenadrine, tolterodine, chlorpheniramine/methscopolamine/phenylephrine, trihexyphenidyl, oxybutynin, formoterol/glycopyrrolate, scopolamine, arecoline, atr…
1.778	3.97E-04	1.778	A_66_P101862		CHRNA4	cholinergic receptor nicotinic alpha 4 subunit	Plasma Membrane	transmembrane receptor	succinylcholine, lobeline, rapacuronium, doxacurium, vecuronium, pipecuronium, ABT 418, metocurine, mivacurium, D-tubocurarine, memantine, nicotine, arecoline, donepezil/memantine, pancuronium, atracurium, isoflurane, cisatracurium, rocuronium, amobarbital, mecamylamine, enflurane, ABT-089, acetylcholine, varenicline
2.171	4.55E-03	2.171	A_55_P2186332		CHRNA9	cholinergic receptor nicotinic alpha 9 subunit	Plasma Membrane	transmembrane receptor	succinylcholine, rapacuronium, doxacurium, vecuronium, pipecuronium, metocurine, mivacurium, D-tubocurarine, nicotine, arecoline, pancuronium, atracurium, isoflurane, cisatracurium, rocuronium, amobarbital, mecamylamine, enflurane, ABT-089, acetylcholine
-1.132		1.132	A_55_P2059904		CHSY1	chondroitin sulfate synthase 1	Cytoplasm	enzyme
-1.714	3.45E-03	1.714	A_55_P1967880		CHTF8	chromosome transmission fidelity factor 8	Cytoplasm	other
-2.032	4.42E-04	2.032	A_55_P2044297		CIAO2A	cytosolic iron-sulfur assembly component 2A	Extracellular Space	other
-1.477		1.477	A_55_P2035003		CIITA	class II major histocompatibility complex transactivator	Nucleus	transcription regulator
-1.103		1.103	A_52_P366772		CIPC	CLOCK interacting pacemaker	Nucleus	other
-2.779	4.95E-04	2.779	A_51_P470715		CISH	cytokine inducible SH2 containing protein	Cytoplasm	other
-2.300	3.66E-03	2.300	A_55_P2120577		CITED2	Cbp/p300 interacting transactivator with Glu/Asp rich carboxy-terminal domain 2	Nucleus	transcription regulator
-2.531	7.15E-04	2.531	A_66_P104422		CKAP4	cytoskeleton associated protein 4	Cytoplasm	other
1.070		1.070	A_55_P2237843		CKLF	chemokine like factor	Extracellular Space	cytokine
-2.553	2.28E-04	2.553	A_51_P227004	D	CKS1B	CDC28 protein kinase regulatory subunit 1B	Other	kinase
-2.256	5.67E-03	2.256	A_55_P2061495	D	CKS1B	CDC28 protein kinase regulatory subunit 1B	Other	kinase
1.258		1.258	A_52_P105015		CLCN7	chloride voltage-gated channel 7	Plasma Membrane	ion channel
-42.391	4.11E-07	42.391	A_52_P48681		CLDN1	claudin 1	Plasma Membrane	other
2.246	2.57E-02	2.246	A_51_P506961		CLDN9	claudin 9	Plasma Membrane	other
-3.096	2.96E-04	3.096	A_51_P446477		CLDND1	claudin domain containing 1	Plasma Membrane	other
-3.666	3.59E-05	3.666	A_55_P2128499	D	CLEC10A	C-type lectin domain containing 10A	Plasma Membrane	other
-4.214	9.65E-04	4.214	A_55_P2045055	D	CLEC10A	C-type lectin domain containing 10A	Plasma Membrane	other
-2.956		2.956	A_51_P182311		Clec2d (includes others)	C-type lectin domain family 2, member d	Plasma Membrane	transmembrane receptor
-1.432		1.432	A_51_P147274		Clec4a3	C-type lectin domain family 4, member a3	Other	other
-1.127		1.127	A_55_P2103887		Clec4a4	C-type lectin domain family 4, member a4	Plasma Membrane	transmembrane receptor
-2.804	2.19E-03	2.804	A_55_P2079645		Clec4b2	C-type lectin domain family 4, member b2	Plasma Membrane	other
1.867		1.867	A_51_P145662		CLEC4G	C-type lectin domain family 4 member G	Plasma Membrane	other
-2.234	1.25E-02	2.234	A_55_P2018061		CLEC4M	C-type lectin domain family 4 member M	Plasma Membrane	other
1.088		1.088	A_51_P246653		CLEC7A	C-type lectin domain containing 7A	Plasma Membrane	transmembrane receptor
-2.281	1.73E-03	2.281	A_51_P127681	D	CLIC4	chloride intracellular channel 4	Plasma Membrane	ion channel
-2.265	3.09E-03	2.265	A_55_P2021530	D	CLIC4	chloride intracellular channel 4	Plasma Membrane	ion channel
-1.577		1.577	A_52_P73848	D	CLINT1	clathrin interactor 1	Cytoplasm	other
-1.643	3.38E-02	1.643	A_55_P2003338	D	CLINT1	clathrin interactor 1	Cytoplasm	other
-1.686	1.32E-03	1.686	A_51_P320888		CLN5	CLN5 intracellular trafficking protein	Cytoplasm	other
-2.710	9.17E-03	2.710	A_51_P114854		CLNS1A	chloride nucleotide-sensitive channel 1A	Plasma Membrane	ion channel
-1.878	9.06E-05	1.878	A_51_P197321		CLTA	clathrin light chain A	Plasma Membrane	other
-1.707	3.19E-05	1.707	A_55_P2008884		CLTC	clathrin heavy chain	Plasma Membrane	other
-1.754	5.99E-03	1.754	A_51_P354272		CLUH	clustered mitochondria homolog	Cytoplasm	translation regulator
-1.687	4.35E-02	1.687	A_51_P321886		CMTM3	CKLF like MARVEL transmembrane domain containing 3	Extracellular Space	cytokine
2.590	1.96E-02	2.590	A_66_P136215		CNBD2	cyclic nucleotide binding domain containing 2	Cytoplasm	other
2.110	2.11E-04	2.110	A_52_P199928		CNBP	CCHC-type zinc finger nucleic acid binding protein	Nucleus	transcription regulator
1.944	8.13E-04	1.944	A_55_P2097116		CNEP1R1	CTD nuclear envelope phosphatase 1 regulatory subunit 1	Nucleus	other
2.626	6.88E-03	2.626	A_55_P2174977		Cngb1	cyclic nucleotide gated channel beta 1	Other	other
-2.083	3.36E-03	2.083	A_51_P399625		CNIH1	cornichon family AMPA receptor auxiliary protein 1	Plasma Membrane	other
2.366	1.10E-04	2.366	A_55_P2172956		CNIH2	cornichon family AMPA receptor auxiliary protein 2	Extracellular Space	other
-1.896	1.50E-02	1.896	A_55_P1976017		CNIH4	cornichon family AMPA receptor auxiliary protein 4	Plasma Membrane	other
3.487	3.64E-02	3.487	A_55_P1953753		CNR1	cannabinoid receptor 1	Plasma Membrane	G-protein coupled receptor	delta-8-tetrahydrocannabinol, BAY 38-7271, SLV 319, delta-9-tetrahydrocannabinol, rimonabant, trans-(±)-nabilone
-1.169		1.169	A_51_P437938		COA5	cytochrome c oxidase assembly factor 5	Cytoplasm	other
-2.231	3.02E-02	2.231	A_51_P130824		COG8	component of oligomeric golgi complex 8	Cytoplasm	transporter
1.875	1.55E-02	1.875	A_55_P2062464		COL12A1	collagen type XII alpha 1 chain	Extracellular Space	other	collagenase clostridium histolyticum
2.242	4.22E-03	2.242	A_55_P2056739		COL16A1	collagen type XVI alpha 1 chain	Extracellular Space	other	collagenase clostridium histolyticum
2.701	1.59E-02	2.701	A_66_P135947		Col6a4	collagen, type VI, alpha 4	Extracellular Space	other
2.268	2.06E-02	2.268	A_51_P401504		COL9A2	collagen type IX alpha 2 chain	Extracellular Space	other	collagenase clostridium histolyticum
-1.956	2.43E-04	1.956	A_51_P413785		COMMD3	COMM domain containing 3	Extracellular Space	other
-1.737	2.02E-03	1.737	A_55_P2063366		COMMD7	COMM domain containing 7	Cytoplasm	other
-7.483	1.83E-03	7.483	A_51_P409010		COMP	cartilage oligomeric matrix protein	Extracellular Space	other
-1.486	1.76E-03	1.486	A_51_P160113		COPB1	coatomer protein complex subunit beta 1	Cytoplasm	transporter
-1.848		1.848	A_51_P108862		COPS7A	COP9 signalosome subunit 7A	Cytoplasm	other
-1.859	4.35E-04	1.859	A_55_P2087726		COPS9	COP9 signalosome subunit 9	Nucleus	other
-2.073	8.37E-04	2.073	A_55_P1953485		COPZ1	coatomer protein complex subunit zeta 1	Cytoplasm	transporter
-1.347		1.347	A_55_P2089488		COQ10B	coenzyme Q10B	Cytoplasm	other
-5.472	8.98E-03	5.472	A_52_P486045		COQ4	coenzyme Q4	Cytoplasm	other
-2.157	1.13E-02	2.157	A_51_P291839		COX14	cytochrome c oxidase assembly factor COX14	Cytoplasm	other
-2.316	1.72E-04	2.316	A_55_P2036967	D	COX17	cytochrome c oxidase copper chaperone COX17	Cytoplasm	enzyme
-2.194	4.78E-04	2.194	A_55_P2095973	D	COX17	cytochrome c oxidase copper chaperone COX17	Cytoplasm	enzyme
-2.090	9.03E-04	2.090	A_55_P2146171		COX20	cytochrome c oxidase assembly factor COX20	Cytoplasm	other
2.579	6.03E-03	2.579	A_55_P2054663		COX4I2	cytochrome c oxidase subunit 4I2	Cytoplasm	enzyme
-2.124	2.50E-04	2.124	A_51_P335900		COX5A	cytochrome c oxidase subunit 5A	Cytoplasm	enzyme
-1.994	1.91E-03	1.994	A_55_P2131068	D	Cox5b	cytochrome c oxidase subunit 5B	Cytoplasm	other
-2.054	1.91E-03	2.054	A_55_P2017804	D	Cox5b	cytochrome c oxidase subunit 5B	Cytoplasm	other
-1.863	1.96E-04	1.863	A_51_P448032		COX6B1	cytochrome c oxidase subunit 6B1	Cytoplasm	enzyme
-1.643	6.31E-05	1.643	A_51_P343323		Cox6c	cytochrome c oxidase subunit 6C	Cytoplasm	enzyme
-1.930	3.13E-04	1.930	A_52_P37894		COX7A2	cytochrome c oxidase subunit 7A2	Cytoplasm	enzyme
-1.893	3.07E-05	1.893	A_51_P160664		COX7B	cytochrome c oxidase subunit 7B	Cytoplasm	enzyme
-1.778	1.28E-03	1.778	A_55_P2081005		Cox7c	cytochrome c oxidase subunit 7C	Cytoplasm	other
-1.853	9.84E-04	1.853	A_55_P2018747	D	COX8A	cytochrome c oxidase subunit 8A	Cytoplasm	enzyme
-1.882	2.29E-03	1.882	A_51_P517495	D	COX8A	cytochrome c oxidase subunit 8A	Cytoplasm	enzyme
-60.372	2.29E-05	60.372	A_51_P214127		CPA3	carboxypeptidase A3	Extracellular Space	peptidase
4.810	3.09E-02	4.810	A_55_P2074631		CPEB1	cytoplasmic polyadenylation element binding protein 1	Cytoplasm	translation regulator
1.586	1.39E-03	1.586	A_55_P1962603		CPLX2	complexin 2	Cytoplasm	other
2.163	1.19E-03	2.163	A_51_P124345		CPNE5	copine 5	Plasma Membrane	other
-2.590	2.37E-03	2.590	A_51_P257258		CPOX	coproporphyrinogen oxidase	Cytoplasm	enzyme
2.122	7.62E-04	2.122	A_55_P2059432		CRABP2	cellular retinoic acid binding protein 2	Cytoplasm	transporter
1.936	2.98E-02	1.936	A_55_P2140651		CREG2	cellular repressor of E1A stimulated genes 2	Extracellular Space	enzyme
-4.946	6.66E-04	4.946	A_51_P122246		CRELD2	cysteine rich with EGF like domains 2	Other	other
-1.784	3.78E-05	1.784	A_55_P2163774		CRIP1	cysteine rich protein 1	Cytoplasm	other
-9.045	1.52E-03	9.045	A_55_P2052016		CRISPLD2	cysteine rich secretory protein LCCL domain containing 2	Cytoplasm	other
-1.507	2.92E-03	1.507	A_51_P180452		CRK	CRK proto-oncogene, adaptor protein	Cytoplasm	other
1.801	1.15E-02	1.801	A_55_P2027831		CRYBA4	crystallin beta A4	Other	other
-3.384	5.58E-03	3.384	A_55_P2116059		CRYBG1	crystallin beta-gamma domain containing 1	Extracellular Space	other
1.797	1.20E-02	1.797	A_51_P508156		CRYGA	crystallin gamma A	Extracellular Space	other
2.011	3.77E-03	2.011	A_51_P483877		CRYGD	crystallin gamma D	Cytoplasm	other
-1.775	1.60E-03	1.775	A_52_P182659		CS	citrate synthase	Cytoplasm	enzyme
-1.820		1.820	A_51_P195506		CSF1	colony stimulating factor 1	Extracellular Space	cytokine	MCS110, PD-360324
-1.715	2.04E-03	1.715	A_55_P1970229		CSNK1D	casein kinase 1 delta	Cytoplasm	kinase
-1.997	2.81E-03	1.997	A_51_P373379		CSNK2B	casein kinase 2 beta	Cytoplasm	kinase
-1.514		1.514	A_55_P2119302		CSPP1	centrosome and spindle pole associated protein 1	Cytoplasm	other
-4.581	2.22E-02	4.581	A_51_P137419		CST7	cystatin F	Extracellular Space	other
-2.928	5.07E-03	2.928	A_55_P1997421		Csta3	cystatin A family member 3	Other	other
4.591	1.25E-02	4.591	A_51_P284426		Cstad	CSA-conditional, T cell activation-dependent protein	Cytoplasm	other
2.054	4.55E-02	2.054	A_55_P2000598		Cstdc1	cystatin domain containing 1	Other	other
-2.089		2.089	A_55_P2080703		CSTF2	cleavage stimulation factor subunit 2	Nucleus	other
-8.850	4.05E-03	8.850	A_55_P1955656		Ctla2a/Ctla2b	cytotoxic T lymphocyte-associated protein 2 alpha	Plasma Membrane	other
1.773	3.11E-03	1.773	A_55_P2064303		CTRC	chymotrypsin C	Extracellular Space	peptidase
-1.147		1.147	A_51_P465148		CTSB	cathepsin B	Cytoplasm	peptidase
1.585	1.20E-02	1.585	A_55_P2072005		CTSC	cathepsin C	Cytoplasm	peptidase
-5.053	5.77E-03	5.053	A_51_P416546		CTSG	cathepsin G	Cytoplasm	peptidase	2-O,3-O-desulfated heparin
-1.705		1.705	A_55_P1961335		CTSK	cathepsin K	Cytoplasm	peptidase	cathepsin K inhibitor, odanacatib, balicatib
2.306	1.78E-02	2.306	A_55_P2021981		CTSW	cathepsin W	Cytoplasm	peptidase
3.792	1.09E-04	3.792	A_55_P2178006		CUL4A	cullin 4A	Nucleus	other
-1.257		1.257	A_55_P2174905		CUTA	cutA divalent cation tolerance homolog	Cytoplasm	other
-2.459	1.22E-02	2.459	A_52_P442676		Cux1	cut-like homeobox 1	Nucleus	transcription regulator
-1.564	8.31E-03	1.564	A_52_P445307		CWC15	CWC15 spliceosome associated protein homolog	Nucleus	other
30.760	7.04E-04	30.760	A_55_P2054362	D	CX3CR1	C-X3-C motif chemokine receptor 1	Plasma Membrane	G-protein coupled receptor
26.121	8.53E-04	26.121	A_55_P2007964	D	CX3CR1	C-X3-C motif chemokine receptor 1	Plasma Membrane	G-protein coupled receptor
8.241	7.26E-05	8.241	A_51_P363187		CXCL2	C-X-C motif chemokine ligand 2	Extracellular Space	cytokine
-5.392	9.62E-04	5.392	A_52_P559975		CXCR2	C-X-C motif chemokine receptor 2	Plasma Membrane	G-protein coupled receptor	SB-265610, SX-682, QBM076, navarixin, 2'-((4'-trifluoromethanesulfonyloxy)phenyl)-N-methanesulfonylpropionamide, repertaxin, AZD5069
2.238	5.60E-03	2.238	A_55_P1995108		CXorf21	chromosome X open reading frame 21	Other	enzyme
2.129	1.56E-03	2.129	A_55_P2034453		CXorf49/CXorf49B	chromosome X open reading frame 49	Other	other
-1.776	2.09E-03	1.776	A_66_P130908	D	CYB5R4	cytochrome b5 reductase 4	Cytoplasm	enzyme
-1.728		1.728	A_55_P2047932	D	CYB5R4	cytochrome b5 reductase 4	Cytoplasm	enzyme
-2.156	8.63E-05	2.156	A_55_P2020153		CYCS	cytochrome c, somatic	Cytoplasm	transporter
2.371		2.371	A_51_P255456		CYP1B1	cytochrome P450 family 1 subfamily B member 1	Cytoplasm	enzyme
1.315	2.13E-03	1.315	A_55_P2140107		CYP21A2	cytochrome P450 family 21 subfamily A member 2	Cytoplasm	enzyme
2.664	5.89E-04	2.664	A_51_P498882		Cyp2c54 (includes others)	cytochrome P450, family 2, subfamily c, polypeptide 54	Cytoplasm	enzyme
2.006	1.32E-03	2.006	A_55_P2116272		CYP2C8	cytochrome P450 family 2 subfamily C member 8	Cytoplasm	enzyme
3.343	3.03E-03	3.343	A_51_P254895	D	CYP4A11	cytochrome P450 family 4 subfamily A member 11	Cytoplasm	enzyme
3.767	1.43E-02	3.767	A_55_P2050628	D	CYP4A11	cytochrome P450 family 4 subfamily A member 11	Cytoplasm	enzyme
1.794	5.04E-04	1.794	A_55_P2083411		CYP4F2	cytochrome P450 family 4 subfamily F member 2	Cytoplasm	enzyme
-3.262	2.21E-03	3.262	A_52_P227937		Cystm1	cysteine-rich transmembrane module containing 1	Cytoplasm	other
-2.239		2.239	A_55_P1972763		CZIB	CXXC motif containing zinc binding protein	Cytoplasm	other
1.997	1.08E-03	1.997	A_55_P1957173		D14Ertd670e	DNA segment, Chr 14, ERATO Doi 670, expressed	Other	other
3.556	5.61E-03	3.556	A_55_P2418745		D230034L24Rik	RIKEN cDNA D230034L24 gene	Other	other
2.358	1.52E-03	2.358	A_55_P2184146		D2HGDH	D-2-hydroxyglutarate dehydrogenase	Cytoplasm	enzyme
1.478	2.79E-03	1.478	A_55_P2334424		D630024D03Rik	RIKEN cDNA D630024D03 gene	Other	other
1.722	2.85E-04	1.722	A_52_P744437		D930028M14Rik	RIKEN cDNA D930028M14 gene	Other	other
2.130	4.96E-03	2.130	A_66_P125709		D930032P07Rik	RIKEN cDNA D930032P07 gene	Other	other
-1.851		1.851	A_55_P1959763		DACH1	dachshund family transcription factor 1	Nucleus	transcription regulator
-2.050	1.21E-03	2.050	A_51_P122582		DAGLB	diacylglycerol lipase beta	Plasma Membrane	enzyme
-1.672	7.77E-04	1.672	A_52_P576442		DAP	death associated protein	Cytoplasm	transcription regulator
-1.655	3.55E-03	1.655	A_55_P2136378		DAZAP2	DAZ associated protein 2	Nucleus	other
-2.021	6.14E-05	2.021	A_55_P2116924		DBI	diazepam binding inhibitor, acyl-CoA binding protein	Cytoplasm	other
1.894	1.65E-02	1.894	A_55_P1967905		DCBLD1	discoidin, CUB and LCCL domain containing 1	Extracellular Space	other
-5.503	9.47E-05	5.503	A_55_P2005320		DCSTAMP	dendrocyte expressed seven transmembrane protein	Plasma Membrane	other
-1.803	1.57E-03	1.803	A_51_P298178		DCTN3	dynactin subunit 3	Nucleus	other
-1.766	8.27E-03	1.766	A_52_P387954		DCTN5	dynactin subunit 5	Cytoplasm	other
-1.558	4.81E-03	1.558	A_51_P181319		DCXR	dicarbonyl and L-xylulose reductase	Cytoplasm	enzyme
-1.494	3.09E-03	1.494	A_55_P1989901		DDB1	damage specific DNA binding protein 1	Nucleus	other
2.346	7.71E-03	2.346	A_52_P101487		DDN	dendrin	Cytoplasm	transcription regulator
-1.655	3.37E-03	1.655	A_51_P414706		DDT	D-dopachrome tautomerase	Cytoplasm	enzyme
-2.731	5.72E-03	2.731	A_55_P2161545		DDX21	DExD-box helicase 21	Nucleus	enzyme
-2.218	6.91E-03	2.218	A_55_P2060567		DDX39A	DExD-box helicase 39A	Nucleus	enzyme
-1.351	1.51E-03	1.351	A_55_P1990663		DDX5	DEAD-box helicase 5	Nucleus	enzyme
-2.393	2.44E-03	2.393	A_55_P2159189		DECR1	2,4-dienoyl-CoA reductase 1	Cytoplasm	enzyme
-2.052	5.78E-04	2.052	A_55_P2018869		Defa-rs2	defensin, alpha, related sequence 2	Extracellular Space	other
1.623	1.47E-02	1.623	A_51_P414746		Defb15	defensin beta 15	Extracellular Space	other
2.985	6.14E-04	2.985	A_51_P277563		Defb22	defensin beta 22	Extracellular Space	other
2.602	5.93E-04	2.602	A_55_P2014780		Defb25	defensin beta 25	Other	other
1.778	1.46E-02	1.778	A_55_P2179990		Defb33	defensin beta 33	Other	other
1.958	8.27E-03	1.958	A_55_P1999232		Defb45	defensin beta 45	Other	other
-1.787	2.08E-03	1.787	A_51_P498831	D	DERL2	derlin 2	Cytoplasm	other
-1.249		1.249	A_55_P2178203	D	DERL2	derlin 2	Cytoplasm	other
1.943	1.43E-03	1.943	A_55_P2002642		DEUP1	deuterosome assembly protein 1	Other	other
-1.209		1.209	A_66_P117838		DHX29	DExH-box helicase 29	Cytoplasm	enzyme
2.031	1.60E-03	2.031	A_55_P2200034		Dleu2	deleted in lymphocytic leukemia, 2	Other	other
3.076	4.60E-03	3.076	A_52_P138806		DLGAP3	DLG associated protein 3	Cytoplasm	other
2.036	7.99E-04	2.036	A_51_P236738		Dlx6os2	distal-less homeobox 6, opposite strand 2	Other	other
-2.578	4.17E-02	2.578	A_51_P212183		DMAC1	distal membrane arm assembly complex 1	Cytoplasm	other
3.870	2.50E-02	3.870	A_52_P465971		DMRT3	doublesex and mab-3 related transcription factor 3	Nucleus	transcription regulator
-1.300		1.300	A_52_P513123		DNA2	DNA replication helicase/nuclease 2	Cytoplasm	enzyme
-1.893		1.893	A_52_P437201		DNA2	DNA replication helicase/nuclease 2	Cytoplasm	enzyme
2.580	1.80E-03	2.580	A_66_P114504		DNAH17	dynein axonemal heavy chain 17	Cytoplasm	other
-1.551		1.551	A_66_P133450		DNAJB9	DnaJ heat shock protein family (Hsp40) member B9	Nucleus	other
-1.989	2.95E-02	1.989	A_51_P162471		DNAJC9	DnaJ heat shock protein family (Hsp40) member C9	Nucleus	other
-1.716		1.716	A_52_P660922		DOCK1	dedicator of cytokinesis 1	Cytoplasm	other
1.806	1.22E-02	1.806	A_55_P1985793		DOCK6	dedicator of cytokinesis 6	Cytoplasm	other
-3.758	6.02E-05	3.758	A_51_P446469		DOK2	docking protein 2	Plasma Membrane	other
3.232	2.52E-02	3.232	A_55_P2168859		DOK6	docking protein 6	Cytoplasm	other
-1.934	6.40E-04	1.934	A_55_P1990127		DOLPP1	dolichyldiphosphatase 1	Cytoplasm	enzyme
2.328	2.39E-04	2.328	A_51_P131442		DPF1	double PHD fingers 1	Nucleus	other
-2.215	2.14E-03	2.215	A_55_P2010768		DPM3	dolichyl-phosphate mannosyltransferase subunit 3, regulatory	Cytoplasm	enzyme
-2.643	4.19E-05	2.643	A_52_P591166		DPYSL2	dihydropyrimidinase like 2	Cytoplasm	enzyme
1.567	3.78E-04	1.567	A_55_P2142728		DRC3	dynein regulatory complex subunit 3	Cytoplasm	other
2.804	1.61E-04	2.804	A_55_P2140201		DUPD1	dual specificity phosphatase and pro isomerase domain containing 1	Other	enzyme
1.949	5.48E-03	1.949	A_55_P2044580		DUSP15	dual specificity phosphatase 15	Cytoplasm	phosphatase
-1.800		1.800	A_52_P399934		DUSP2	dual specificity phosphatase 2	Nucleus	phosphatase
-1.322		1.322	A_66_P119155		DUSP3	dual specificity phosphatase 3	Cytoplasm	phosphatase
-1.736		1.736	A_55_P1993836		DUSP7	dual specificity phosphatase 7	Cytoplasm	phosphatase
-1.826	2.08E-04	1.826	A_55_P1992739		Dync1i2	dynein cytoplasmic 1 intermediate chain 2	Cytoplasm	other
-1.824	1.19E-03	1.824	A_55_P2069949		DYNLRB1	dynein light chain roadblock-type 1	Cytoplasm	other
-1.457		1.457	A_52_P678895		DYNLT3	dynein light chain Tctex-type 3	Cytoplasm	other
1.653	7.94E-03	1.653	A_55_P2143324		DYRK1B	dual specificity tyrosine phosphorylation regulated kinase 1B	Nucleus	kinase
2.131	3.54E-03	2.131	A_55_P2002220		DZIP1	DAZ interacting zinc finger protein 1	Cytoplasm	other
4.324	4.71E-02	4.324	A_66_P117534		E030025P04Rik	RIKEN cDNA E030025P04 gene	Other	other
1.895	3.52E-02	1.895	A_66_P117382		E130018O15Rik	RIKEN cDNA E130018O15 gene	Other	other
1.692	2.21E-04	1.692	A_66_P114167		E130116L18Rik	RIKEN cDNA E130116L18 gene	Other	other
-4.601	6.62E-03	4.601	A_55_P2195859		E130218I03Rik	RIKEN cDNA E130218I03 gene	Other	other
2.274	3.87E-04	2.274	A_52_P123693		E130304I02Rik	RIKEN cDNA E130304I02 gene	Other	other
1.087		1.087	A_51_P279955		E330017A01Rik	RIKEN cDNA E330017A01 gene	Other	other
-10.945	5.70E-06	10.945	A_55_P2128853		Ear12	eosinophil-associated, ribonuclease A family, member 12	Other	other
-20.335	1.95E-07	20.335	A_55_P2157008	D	Ear2 (includes others)	eosinophil-associated, ribonuclease A family, member 2	Cytoplasm	enzyme
-14.911	1.19E-05	14.911	A_55_P1952618	D	Ear2 (includes others)	eosinophil-associated, ribonuclease A family, member 2	Cytoplasm	enzyme
-9.933	2.85E-05	9.933	A_52_P412585	D	Ear2 (includes others)	eosinophil-associated, ribonuclease A family, member 2	Cytoplasm	enzyme
-2.654	9.52E-03	2.654	A_55_P2004375	D	Ear2 (includes others)	eosinophil-associated, ribonuclease A family, member 2	Cytoplasm	enzyme
2.063	2.96E-03	2.063	A_55_P2011981		EBF4	EBF family member 4	Nucleus	transcription regulator
-2.350	1.15E-02	2.350	A_55_P2090996		EBNA1BP2	EBNA1 binding protein 2	Nucleus	other
1.084		1.084	A_55_P2142439		ECHDC2	enoyl-CoA hydratase domain containing 2	Other	other
-1.506		1.506	A_55_P2142451		ECHDC2	enoyl-CoA hydratase domain containing 2	Other	other
-1.618		1.618	A_52_P317040		EDEM2	ER degradation enhancing alpha-mannosidase like protein 2	Cytoplasm	enzyme
-19.129	5.13E-03	19.129	A_51_P115005		EDN1	endothelin 1	Extracellular Space	cytokine
-2.101	2.99E-02	2.101	A_55_P1953593		Eef1akmt4		Other	other
-1.762	6.42E-04	1.762	A_55_P1994648		EEF1D	eukaryotic translation elongation factor 1 delta	Cytoplasm	translation regulator
-3.044	6.18E-03	3.044	A_51_P164420		EEF1E1	eukaryotic translation elongation factor 1 epsilon 1	Cytoplasm	translation regulator
-2.226	5.27E-05	2.226	A_55_P2085157		EEF1G	eukaryotic translation elongation factor 1 gamma	Cytoplasm	translation regulator
2.957	2.61E-02	2.957	A_55_P2141686		EFCAB9	EF-hand calcium binding domain 9	Other	other
-3.083	4.39E-02	3.083	A_55_P1972530		EFL1	elongation factor like GTPase 1	Cytoplasm	translation regulator
-3.808	3.10E-03	3.808	A_55_P2005956		Egfbp2	epidermal growth factor binding protein type B	Extracellular Space	peptidase
1.046		1.046	A_55_P2033362		EGR2	early growth response 2	Nucleus	transcription regulator
-1.893	6.31E-05	1.893	A_51_P455807		EHD4	EH domain containing 4	Plasma Membrane	enzyme
-2.093	1.80E-03	2.093	A_52_P278154		EIF1AD	eukaryotic translation initiation factor 1A domain containing	Nucleus	other
-2.353	3.16E-04	2.353	A_51_P237514		EIF1AY	eukaryotic translation initiation factor 1A Y-linked	Other	translation regulator
-1.913	2.16E-03	1.913	A_52_P620793		EIF2A	eukaryotic translation initiation factor 2A	Cytoplasm	translation regulator
-1.687	6.06E-03	1.687	A_55_P2184816		EIF2S1	eukaryotic translation initiation factor 2 subunit alpha	Cytoplasm	translation regulator
-2.094	1.69E-03	2.094	A_55_P2089655		EIF2S2	eukaryotic translation initiation factor 2 subunit beta	Cytoplasm	translation regulator
-2.493	4.60E-03	2.493	A_55_P2016356		EIF3B	eukaryotic translation initiation factor 3 subunit B	Cytoplasm	translation regulator
-1.700	3.37E-02	1.700	A_52_P654965		EIF3J	eukaryotic translation initiation factor 3 subunit J	Cytoplasm	translation regulator
-1.814	1.91E-03	1.814	A_51_P341025		EIF3K	eukaryotic translation initiation factor 3 subunit K	Cytoplasm	translation regulator
-2.135	1.69E-03	2.135	A_51_P173086		EIF3L	eukaryotic translation initiation factor 3 subunit L	Cytoplasm	other
-1.602	1.71E-03	1.602	A_52_P310981		EIF4E	eukaryotic translation initiation factor 4E	Cytoplasm	translation regulator	ISIS 183750
-1.829	1.03E-03	1.829	A_55_P1974582		EIF4H	eukaryotic translation initiation factor 4H	Cytoplasm	translation regulator
2.174		2.174	A_51_P305230		ELAVL3	ELAV like RNA binding protein 3	Nucleus	other
-2.149	1.89E-03	2.149	A_66_P138780		Elob	elongin B	Nucleus	transcription regulator
-1.733	4.15E-04	1.733	A_55_P2171373		ELOC	elongin C	Nucleus	transcription regulator
-3.227	4.71E-04	3.227	A_51_P505493		ELOVL5	ELOVL fatty acid elongase 5	Cytoplasm	enzyme
-2.128	1.55E-03	2.128	A_55_P2021055		ELP5	elongator acetyltransferase complex subunit 5	Cytoplasm	other	AZD7624
-1.580	3.26E-02	1.580	A_51_P215066		EMC4	ER membrane protein complex subunit 4	Cytoplasm	other
-1.589	2.83E-04	1.589	A_55_P2006422	D	EMD	emerin	Nucleus	other
-1.574	3.48E-04	1.574	A_55_P2160648	D	EMD	emerin	Nucleus	other
-2.707	4.15E-03	2.707	A_51_P518586		EMG1	EMG1 N1-specific pseudouridine methyltransferase	Nucleus	enzyme
-6.453	2.31E-03	6.453	A_51_P437240	D	EMP2	epithelial membrane protein 2	Plasma Membrane	other
-4.016	1.18E-03	4.016	A_55_P2092864	D	EMP2	epithelial membrane protein 2	Plasma Membrane	other
2.667	3.25E-03	2.667	A_55_P2153517		ENHO	energy homeostasis associated	Plasma Membrane	other
-2.232	1.50E-03	2.232	A_55_P1992505		ENTPD4	ectonucleoside triphosphate diphosphohydrolase 4	Cytoplasm	enzyme
-2.015	2.57E-04	2.015	A_55_P2111419	D	ENY2	ENY2 transcription and export complex 2 subunit	Nucleus	transcription regulator
-1.947	7.32E-04	1.947	A_55_P1987302	D	ENY2	ENY2 transcription and export complex 2 subunit	Nucleus	transcription regulator
-10.592	6.38E-04	10.592	A_52_P447944		EPCAM	epithelial cell adhesion molecule	Plasma Membrane	other	catumaxomab, tucotuzumab celmoleukin, edrecolomab, vicinium, adecatumumab
3.096	3.10E-03	3.096	A_66_P132657		EPHA6	EPH receptor A6	Plasma Membrane	kinase	dacomitinib
2.447	8.72E-04	2.447	A_55_P1980883		EPHB6	EPH receptor B6	Plasma Membrane	kinase
1.801	1.23E-04	1.801	A_51_P374782		EPN3	epsin 3	Cytoplasm	other
1.728	1.88E-02	1.728	A_55_P2222860		ERC1	ELKS/RAB6-interacting/CAST family member 1	Cytoplasm	other
1.074		1.074	A_66_P132232		ERCC1	ERCC excision repair 1, endonuclease non-catalytic subunit	Nucleus	enzyme
-1.663	3.53E-04	1.663	A_51_P400375		ERG28	ergosterol biosynthesis 28 homolog	Cytoplasm	other
-1.947	1.57E-04	1.947	A_55_P1978311	D	ERH	ERH mRNA splicing and mitosis factor	Nucleus	other
-2.014	2.56E-04	2.014	A_55_P2071389	D	ERH	ERH mRNA splicing and mitosis factor	Nucleus	other
-1.923	3.34E-04	1.923	A_55_P1966124	D	ERH	ERH mRNA splicing and mitosis factor	Nucleus	other
2.170	9.02E-04	2.170	A_55_P2144781		ERICH5	glutamate rich 5	Other	other
1.768	8.67E-04	1.768	A_55_P1961928		ERICH6	glutamate rich 6	Other	other
2.094	1.21E-02	2.094	A_55_P2153381		ERMAP	erythroblast membrane associated protein (Scianna blood group)	Cytoplasm	other
-1.371		1.371	A_52_P490207		ERMARD	ER membrane associated RNA degradation	Other	other
1.806	2.92E-03	1.806	A_55_P2060158		ERMN	ermin	Extracellular Space	other
-1.767	1.40E-02	1.767	A_51_P481693		ERO1A	endoplasmic reticulum oxidoreductase 1 alpha	Cytoplasm	enzyme
2.397	1.29E-02	2.397	A_55_P2100495		ERVFRD-1	endogenous retrovirus group FRD member 1, envelope	Other	other
-1.746	4.09E-04	1.746	A_55_P2029678	D	ETFA	electron transfer flavoprotein subunit alpha	Cytoplasm	transporter
-1.945	1.16E-03	1.945	A_55_P2133637	D	ETFA	electron transfer flavoprotein subunit alpha	Cytoplasm	transporter
-2.212	7.42E-05	2.212	A_55_P2017944		ETFB	electron transfer flavoprotein subunit beta	Cytoplasm	transporter
-1.663		1.663	A_55_P2062133		ETV3	ETS variant transcription factor 3	Nucleus	transcription regulator
1.708	1.49E-03	1.708	A_55_P2078780		ETV4	ETS variant transcription factor 4	Nucleus	transcription regulator
3.303		3.303	A_51_P324838		EVPL	envoplakin	Plasma Membrane	other
-3.412	1.20E-02	3.412	A_51_P197883		EXO5	exonuclease 5	Nucleus	enzyme
-3.008	2.78E-02	3.008	A_55_P2074771		EXOSC7	exosome component 7	Nucleus	enzyme
-2.261	1.01E-02	2.261	A_55_P1955548		EZR	ezrin	Plasma Membrane	other
-1.763	3.29E-03	1.763	A_51_P174961		F10	coagulation factor X	Extracellular Space	peptidase	aspirin/enoxaparin, heparin, rivaroxaban, enoxaparin/warfarin, RPR 120844, emicizumab, edoxaban, idraparinux, aspirin/rivaroxaban/ticlopidine, dalteparin, nematode anticoagulant protein c2, DPC 423, aspirin/rivaroxaban, tifacogin, aspirin/clopidogrel/rivaroxaban, F9, activated recombinant human factor VII, apixaban, fondaparinux/warfarin, fondaparinux, RPR 208566, enoxaparin, deligoparin, F8
9.004	8.62E-04	9.004	A_51_P507801		F13A1	coagulation factor XIII A chain	Extracellular Space	enzyme
1.480		1.480	A_55_P2041584		F420015M19Rik	RIKEN cDNA F420015M19 gene	Other	other
3.697	3.26E-02	3.697	A_55_P2009116		F930017D23Rik	RIKEN cDNA F930017D23 gene	Other	other
1.407		1.407	A_51_P423509		FAAP100	FA core complex associated protein 100	Nucleus	other
1.225		1.225	A_55_P1953387		FABP5	fatty acid binding protein 5	Cytoplasm	transporter
-3.527	4.91E-02	3.527	A_51_P464029		FADS3	fatty acid desaturase 3	Plasma Membrane	enzyme
-3.699		3.699	A_66_P128431	D	FAM122B	family with sequence similarity 122B	Other	other
-5.515	4.60E-03	5.515	A_66_P111572	D	FAM122B	family with sequence similarity 122B	Other	other
2.382	1.11E-02	2.382	A_66_P101724		FAM124A	family with sequence similarity 124 member A	Other	other
2.476	2.75E-04	2.476	A_51_P304478		FAM155A	family with sequence similarity 155 member A	Other	other
2.180	1.01E-03	2.180	A_55_P2054280		FAM178B	family with sequence similarity 178 member B	Other	other
-2.677	6.17E-04	2.677	A_55_P2053177		FAM20B	FAM20B glycosaminoglycan xylosylkinase	Extracellular Space	enzyme
1.019		1.019	A_51_P117865		FAM20C	FAM20C golgi associated secretory pathway kinase	Extracellular Space	enzyme
2.149	1.43E-03	2.149	A_55_P1973526		FAM216B	family with sequence similarity 216 member B	Other	other
2.261	7.68E-03	2.261	A_55_P1960087		FAM217A	family with sequence similarity 217 member A	Extracellular Space	other
4.328	3.11E-02	4.328	A_55_P2081697		FAM228B	family with sequence similarity 228 member B	Other	other
-1.541		1.541	A_55_P2038770		FAM49A	family with sequence similarity 49 member A	Other	other
-2.118	1.54E-02	2.118	A_55_P1957088		FAM53B	family with sequence similarity 53 member B	Nucleus	other
1.632	8.36E-04	1.632	A_55_P2134566		FAM71E1	family with sequence similarity 71 member E1	Other	other
2.858	1.73E-02	2.858	A_55_P2085855		FAM83A	family with sequence similarity 83 member A	Other	other
2.418	2.05E-04	2.418	A_55_P2016114		FASLG	Fas ligand	Extracellular Space	cytokine	APG101
2.053	3.58E-04	2.053	A_55_P2075080		FAT2	FAT atypical cadherin 2	Plasma Membrane	other
2.131	1.59E-03	2.131	A_52_P362828		FAT3	FAT atypical cadherin 3	Plasma Membrane	other
1.863	7.94E-03	1.863	A_52_P559817		FBLN7	fibulin 7	Extracellular Space	other
-22.577	6.21E-04	22.577	A_51_P474701		FBP1	fructose-bisphosphatase 1	Cytoplasm	phosphatase
3.371	3.58E-03	3.371	A_55_P1965200		FBXL5	F-box and leucine rich repeat protein 5	Cytoplasm	enzyme
1.387		1.387	A_55_P2092296		FBXO2	F-box protein 2	Cytoplasm	enzyme
-1.586		1.586	A_55_P1991406		FBXO34	F-box protein 34	Other	other
1.723	3.11E-02	1.723	A_66_P108143		FBXW10	F-box and WD repeat domain containing 10	Cytoplasm	other
-1.468		1.468	A_51_P141860		FBXW11	F-box and WD repeat domain containing 11	Cytoplasm	enzyme
1.958		1.958	A_52_P486523	D	Fbxw21 (includes others)	F-box and WD-40 domain protein 21	Other	other
7.017	2.09E-02	7.017	A_52_P1194572	D	Fbxw21 (includes others)	F-box and WD-40 domain protein 21	Other	other
2.326	6.38E-04	2.326	A_55_P1960018		Fbxw25	F-box and WD-40 domain protein 25	Other	other
-2.045	8.38E-03	2.045	A_51_P161890		FCGRT	Fc fragment of IgG receptor and transporter	Plasma Membrane	transmembrane receptor
-2.606	1.85E-02	2.606	A_55_P1966804		FDPS	farnesyl diphosphate synthase	Cytoplasm	enzyme	risedronic acid, zoledronic acid, minodronate, alendronate/cholecalciferol, pamidronic acid, alendronic acid, ibandronic acid
-1.752		1.752	A_52_P623751		FEM1B	fem-1 homolog B	Nucleus	transcription regulator
4.872	8.03E-03	4.872	A_55_P2422164		FEZF1	FEZ family zinc finger 1	Other	other
1.811	1.72E-03	1.811	A_52_P538673		FGF1	fibroblast growth factor 1	Extracellular Space	growth factor	pentosan polysulfate
-6.498	2.95E-03	6.498	A_55_P2139809		FGF13	fibroblast growth factor 13	Extracellular Space	growth factor
-4.655	6.24E-05	4.655	A_55_P2057777	D	FGFR1	fibroblast growth factor receptor 1	Plasma Membrane	kinase	sorafenib, ASP5878, lapatinib/pazopanib, PRN1371, lenvatinib, sorafenib/sulindac/sunitinib, debio 1347, dexamethasone/lenalidomide/sorafenib, regorafenib, 5-azacytidine/sorafenib, pazopanib, SAR103168, derazantinib, orantinib, everolimus/sorafenib, sulfatinib, bortezomib/sorafenib, erdafitinib, decitabine/sorafenib, clofarabine/cytarabine/sorafenib, lenvatinib/pembrolizumab, cytarabine/idarubicin…
-5.972	3.81E-02	5.972	A_55_P1967022	D	FGFR1	fibroblast growth factor receptor 1	Plasma Membrane	kinase	sorafenib, ASP5878, lapatinib/pazopanib, PRN1371, lenvatinib, sorafenib/sulindac/sunitinib, debio 1347, dexamethasone/lenalidomide/sorafenib, regorafenib, 5-azacytidine/sorafenib, pazopanib, SAR103168, derazantinib, orantinib, everolimus/sorafenib, sulfatinib, bortezomib/sorafenib, erdafitinib, decitabine/sorafenib, clofarabine/cytarabine/sorafenib, lenvatinib/pembrolizumab, cytarabine/idarubicin…
-1.631	4.87E-04	1.631	A_55_P2090184		FGFR1OP2	FGFR1 oncogene partner 2	Cytoplasm	other
-2.718	5.53E-05	2.718	A_51_P359333	D	FH	fumarate hydratase	Cytoplasm	enzyme
-2.451	4.84E-04	2.451	A_55_P2074718	D	FH	fumarate hydratase	Cytoplasm	enzyme
-3.281	1.47E-02	3.281	A_55_P2011937		FIGNL1	fidgetin like 1	Nucleus	enzyme
2.466	1.69E-03	2.466	A_55_P2072193		Firre	functional intergenic repeating RNA element	Other	other
1.309		1.309	A_55_P1952533		FIS1	fission, mitochondrial 1	Cytoplasm	other
-2.162	1.33E-02	2.162	A_51_P130727		FKBP11	FKBP prolyl isomerase 11	Cytoplasm	enzyme
-2.119	1.26E-03	2.119	A_55_P1991134		FKBP1A	FKBP prolyl isomerase 1A	Cytoplasm	enzyme	cyclosporine A/sirolimus/tacrolimus, everolimus/fulvestrant, everolimus/panobinostat, everolimus/pasireotide, everolimus/sorafenib, everolimus/vandetanib, everolimus, cyclophosphamide/sirolimus, temsirolimus, everolimus/exemestane, cyclosporine A/tacrolimus, everolimus/ribociclib, everolimus/letrozole, lenalidomide/temsirolimus, sirolimus, everolimus/tamoxifen, everolimus/gefitinib, ABI-009, ever…
-1.202		1.202	A_51_P464234		FKBP2	FKBP prolyl isomerase 2	Cytoplasm	enzyme
-1.814	7.18E-04	1.814	A_55_P2001920		FLNA	filamin A	Cytoplasm	other
-2.158		2.158	A_51_P103254		FLRT2	fibronectin leucine rich transmembrane protein 2	Plasma Membrane	other
1.592		1.592	A_55_P2144556		FLRT3	fibronectin leucine rich transmembrane protein 3	Plasma Membrane	other
1.937	4.00E-03	1.937	A_55_P2145506		FLT3LG	fms related tyrosine kinase 3 ligand	Extracellular Space	cytokine
-2.028	2.82E-02	2.028	A_51_P406077		FMC1	formation of mitochondrial complex V assembly factor 1 homolog	Cytoplasm	other
-5.926	2.33E-02	5.926	A_52_P508991		FMO1	flavin containing dimethylaniline monoxygenase 1	Cytoplasm	enzyme
1.526	1.04E-03	1.526	A_51_P207622		FMOD	fibromodulin	Extracellular Space	other
1.326		1.326	A_55_P2129309		FOXO3	forkhead box O3	Nucleus	transcription regulator
5.074	3.82E-03	5.074	A_51_P458584		Fpr-rs3	formyl peptide receptor, related sequence 3	Plasma Membrane	G-protein coupled receptor
3.407	4.78E-02	3.407	A_52_P162957		FRAT2	FRAT regulator of WNT signaling pathway 2	Cytoplasm	other
2.065	5.86E-05	2.065	A_55_P2097869		FREM2	FRAS1 related extracellular matrix 2	Extracellular Space	other
1.035		1.035	A_52_P68702		FRMD4B	FERM domain containing 4B	Cytoplasm	other
-1.327		1.327	A_55_P2020736		FRS3	fibroblast growth factor receptor substrate 3	Plasma Membrane	other
-1.606	2.28E-02	1.606	A_66_P133928		FUNDC2	FUN14 domain containing 2	Cytoplasm	other
-1.487	3.21E-03	1.487	A_55_P2064557		FURIN	furin, paired basic amino acid cleaving enzyme	Cytoplasm	peptidase	nona-D-arginine amide, furin inhibitor, hexa-D-arginine
3.295	1.75E-03	3.295	A_55_P2045741	D	FYB1	FYN binding protein 1	Nucleus	other
2.874	8.35E-03	2.874	A_55_P2006869	D	FYB1	FYN binding protein 1	Nucleus	other
1.857	9.01E-03	1.857	A_51_P166456		FZD5	frizzled class receptor 5	Plasma Membrane	G-protein coupled receptor	wnt-5a mimic hexapeptide foxy-5, vantictumab
-1.741	1.33E-03	1.741	A_55_P1963309		G3BP1	G3BP stress granule assembly factor 1	Nucleus	enzyme
-3.083	6.94E-03	3.083	A_55_P2105888		G6PC3	glucose-6-phosphatase catalytic subunit 3	Cytoplasm	phosphatase
-1.686	9.54E-04	1.686	A_55_P2010223		GABARAP	GABA type A receptor-associated protein	Cytoplasm	transporter
1.799	5.41E-03	1.799	A_51_P227679		GABRB2	gamma-aminobutyric acid type A receptor beta2 subunit	Plasma Membrane	ion channel	triazolam, nitrazepam, methohexital, sevoflurane, etomidate, pagoclone, aspirin/butalbital/caffeine, zolpidem, atropine/hyoscyamine/phenobarbital/scopolamine, phenobarbital, diazepam, isoflurane, halothane, pentobarbital, acetaminophen/butalbital/caffeine/codeine, hyoscyamine/phenobarbital, desflurane, amobarbital, adinazolam, SEP 174559, pregnenolone, zaleplon, mephobarbital, enflurane, ezogabin…
-1.497		1.497	A_55_P1989703		GALNT11	polypeptide N-acetylgalactosaminyltransferase 11	Cytoplasm	enzyme
4.786	3.98E-03	4.786	A_55_P2070024		GALNT18	polypeptide N-acetylgalactosaminyltransferase 18	Cytoplasm	enzyme
-2.451	6.50E-03	2.451	A_55_P2028853		GAPT	GRB2 binding adaptor protein, transmembrane	Other	other
-2.086	6.57E-03	2.086	A_55_P1994275		Gar1	GAR1 ribonucleoprotein	Nucleus	other
1.177		1.177	A_55_P2038987		GAS7	growth arrest specific 7	Cytoplasm	transcription regulator
2.150	9.76E-05	2.150	A_52_P236233		GAST	gastrin	Extracellular Space	other
-1.968	1.24E-02	1.968	A_55_P1991109	D	GATD3A/GATD3B	glutamine amidotransferase like class 1 domain containing 3A	Cytoplasm	other
-1.958	1.95E-02	1.958	A_55_P2164909	D	GATD3A/GATD3B	glutamine amidotransferase like class 1 domain containing 3A	Cytoplasm	other
-2.581	2.74E-04	2.581	A_51_P461319		GATM	glycine amidinotransferase	Cytoplasm	enzyme
2.340	1.06E-04	2.340	A_55_P2145059		GBP5	guanylate binding protein 5	Plasma Membrane	enzyme
1.836	6.00E-04	1.836	A_51_P323180	D	GBP6	guanylate binding protein family member 6	Cytoplasm	enzyme
1.931	1.52E-03	1.931	A_55_P1978521	D	GBP6	guanylate binding protein family member 6	Cytoplasm	enzyme
1.571	9.57E-05	1.571	A_55_P1989813		GCM1	glial cells missing transcription factor 1	Nucleus	transcription regulator
1.742	7.74E-04	1.742	A_51_P308597		GCM2	glial cells missing transcription factor 2	Nucleus	transcription regulator
2.465	1.77E-02	2.465	A_55_P2243431		Gdap10	ganglioside-induced differentiation-associated-protein 10	Other	other
1.985		1.985	A_55_P2099947		GDF1	growth differentiation factor 1	Extracellular Space	growth factor
-2.242	1.68E-03	2.242	A_55_P2154242		GFPT1	glutamine--fructose-6-phosphate transaminase 1	Cytoplasm	enzyme
-39.215	3.60E-05	39.215	A_55_P1968703		GFRA2	GDNF family receptor alpha 2	Plasma Membrane	transmembrane receptor
1.738	2.76E-03	1.738	A_55_P2039190		GFRA4	GDNF family receptor alpha 4	Plasma Membrane	transmembrane receptor
1.900	2.59E-03	1.900	A_55_P2074703		GFY	golgi associated olfactory signaling regulator	Cytoplasm	other
-1.851		1.851	A_55_P2061381		GHITM	growth hormone inducible transmembrane protein	Cytoplasm	other
-23.252	5.37E-04	23.252	A_51_P507509		GIMAP1	GTPase, IMAP family member 1	Cytoplasm	other
-13.825	8.99E-04	13.825	A_55_P1985189		Gimap1os	GTPase, IMAP family member 1, opposite strand	Other	other
-4.744	1.16E-02	4.744	A_55_P2147831		GIMAP4	GTPase, IMAP family member 4	Nucleus	other
-3.972	1.79E-03	3.972	A_51_P377948		Gimap9	GTPase, IMAP family member 9	Other	other
-1.546	1.90E-03	1.546	A_51_P439824		GIPC1	GIPC PDZ domain containing family member 1	Cytoplasm	other
2.430	1.30E-03	2.430	A_55_P2096967		GJB1	gap junction protein beta 1	Plasma Membrane	transporter
-2.776		2.776	A_55_P2035667		Gk	glycerol kinase	Cytoplasm	kinase
1.527	2.45E-03	1.527	A_51_P267700		Gkn3	gastrokine 3	Extracellular Space	other
2.740		2.740	A_55_P2003483		GLDC	glycine decarboxylase	Cytoplasm	enzyme
-2.393	1.06E-03	2.393	A_51_P210395		GLRX	glutaredoxin	Cytoplasm	enzyme
-1.709	7.94E-03	1.709	A_55_P2095384		GLRX2	glutaredoxin 2	Cytoplasm	enzyme
-1.291		1.291	A_55_P2180764		GLS	glutaminase	Cytoplasm	enzyme	CB-839
-1.435		1.435	A_55_P2142146		GLUL	glutamate-ammonia ligase	Cytoplasm	enzyme
1.843	1.05E-03	1.843	A_55_P2182770		Gm10050	predicted gene 10050	Other	other
1.757	7.33E-04	1.757	A_55_P2024115		Gm10229	predicted gene 10229	Other	other
2.281	2.19E-03	2.281	A_55_P2083180		Gm10272	keratin associated protein 12-4	Other	other
1.558		1.558	A_55_P2116485		Gm10319	murinoglobulin pseudogene	Other	other
2.439	3.24E-05	2.439	A_55_P2116900		Gm10371	predicted gene 10371	Other	other
1.460	9.35E-04	1.460	A_55_P2108389	D	Gm10408 (includes others)	predicted gene 5796	Other	other
3.221	1.23E-02	3.221	A_55_P2060604	D	Gm10408 (includes others)	predicted gene 5796	Other	other
4.379	1.28E-02	4.379	A_55_P1987964	D	Gm10408 (includes others)	predicted gene 5796	Other	other
2.594	1.22E-02	2.594	A_55_P2186230	D	Gm10408 (includes others)	predicted gene 5796	Other	other
3.193	2.38E-03	3.193	A_55_P2104743	D	Gm10408 (includes others)	predicted gene 5796	Other	other
2.376	3.80E-03	2.376	A_55_P2070747	D	Gm10408 (includes others)	predicted gene 5796	Other	other
2.599	6.52E-04	2.599	A_55_P2024456		Gm10577	predicted gene 10577	Other	other
-4.219	1.19E-02	4.219	A_55_P2037702		Gm10638	predicted gene 10638	Other	other
2.945	3.19E-03	2.945	A_55_P2101618		Gm10682	predicted gene 10682	Other	other
1.446	3.31E-03	1.446	A_55_P2023419		Gm10687	predicted gene 10687	Other	other
2.171	1.25E-02	2.171	A_65_P20683		Gm1070	predicted gene 1070	Other	other
2.109	3.75E-03	2.109	A_55_P2283764		Gm10732	predicted gene 10732	Other	other
2.111	1.66E-03	2.111	A_55_P1973156		Gm10753	predicted gene 10753	Other	other
2.298	2.96E-04	2.298	A_51_P136680	D	Gm11565 (includes others)	keratin associated protein 31-2	Other	other
2.033	1.30E-02	2.033	A_66_P140508	D	Gm11565 (includes others)	keratin associated protein 31-2	Other	other
-1.058		1.058	A_66_P129209		Gm12511	predicted gene 12511	Other	other
3.235	1.14E-04	3.235	A_55_P2110450		Gm12814 (includes others)	selection and upkeep of intraepithelial T cells 4	Other	other
1.621	2.52E-04	1.621	A_55_P2162404		Gm13021	predicted gene 13021	Other	other
2.423	3.95E-04	2.423	A_55_P2023163		Gm13084/Oog2	predicted gene 13084	Other	other
1.547	5.40E-03	1.547	A_55_P2102833		Gm13201	predicted gene 13201	Other	other
1.795	2.89E-03	1.795	A_55_P2036585		Gm13547	predicted gene 13547	Other	other
1.819	2.76E-02	1.819	A_66_P130276		Gm13941	predicted gene 13941	Other	other
-1.871	8.00E-05	1.871	A_55_P1987514	D	Gm14438	40S ribosomal protein S8 pseudogene	Other	other
-1.809	1.48E-04	1.809	A_55_P2013680	D	Gm14438	40S ribosomal protein S8 pseudogene	Other	other
1.628	1.06E-02	1.628	A_55_P2096630		Gm14459 (includes others)	synovial sarcoma, X member B1	Nucleus	other
2.504	5.89E-04	2.504	A_66_P120572		Gm14488	predicted gene 14488	Other	other
2.651	5.06E-04	2.651	A_55_P1978013		Gm14743 (includes others)	predicted gene 14743	Other	other
2.290	2.84E-03	2.290	A_55_P2148679		Gm14762	predicted gene 14762	Other	other
1.459		1.459	A_66_P134984		Gm15441	predicted gene 15441	Other	other
1.973	4.30E-05	1.973	A_55_P2040962		Gm1604b	predicted gene 1604b	Other	other
2.139	2.29E-03	2.139	A_55_P2088113		Gm16287	predicted gene 16287	Other	other
2.186	1.09E-03	2.186	A_55_P2136686		Gm16357	predicted gene 16357	Other	other
-1.709	2.56E-04	1.709	A_55_P1996698		Gm16381/Gm2001	predicted gene 2001	Other	other
2.151	7.58E-04	2.151	A_55_P1978674		Gm16440 (includes others)	predicted gene 16440	Other	other
2.554		2.554	A_55_P2115623		Gm17026	predicted gene 17026	Other	other
4.046	1.49E-02	4.046	A_55_P2031887		Gm17175	predicted gene 17175	Other	other
1.844	3.65E-03	1.844	A_55_P2157645		Gm17783/Gm609	predicted gene, 17783	Other	other
1.506	2.76E-02	1.506	A_55_P2113466		Gm20749	zinc finger, MYND-type containing 8 pseudogene	Other	other
2.237	2.50E-04	2.237	A_55_P1982638		Gm20767	predicted gene, 20767	Other	other
-1.029		1.029	A_55_P2068733		Gm20878 (includes others)	predicted gene, 21953	Other	other
3.008	9.10E-04	3.008	A_55_P1953638		Gm2093	predicted gene 2093	Other	other
1.776	2.46E-04	1.776	A_55_P2017729		Gm2138	predicted gene 2138	Other	other
2.730	1.19E-03	2.730	A_55_P2388197		Gm26808	predicted gene, 26808	Other	other
3.884	2.92E-03	3.884	A_55_P2036017		Gm2837	spindlin family, member 2 pseudogene	Other	other
1.855	1.39E-03	1.855	A_55_P2132978		Gm29776	predicted gene, 29776	Other	other
-14.862	3.21E-02	14.862	A_55_P2282969		GM2A	GM2 ganglioside activator	Cytoplasm	enzyme
4.232	9.07E-03	4.232	A_55_P2070748		Gm3002	alpha-takusan pseudogene	Other	other
1.915	6.30E-04	1.915	A_55_P1959530		Gm30302	predicted gene, 30302	Other	other
1.721	1.37E-02	1.721	A_55_P2043127		Gm3045	predicted gene 3045	Other	other
2.174	3.32E-04	2.174	A_55_P2091476		Gm30984	predicted gene, 30984	Other	other
1.994	5.18E-04	1.994	A_66_P133153		Gm3227	predicted gene 3227	Other	other
2.381	3.31E-04	2.381	A_55_P2097651		Gm32762	predicted gene, 32762	Other	other
2.175	9.37E-05	2.175	A_55_P2114736		Gm33889	predicted gene, 33889	Other	other
1.950	1.66E-03	1.950	A_55_P2171033		Gm35772	predicted gene, 35772	Other	other
1.939	4.02E-02	1.939	A_55_P2115633		Gm36236	predicted gene, 36236	Other	other
2.136	2.87E-03	2.136	A_55_P1963221		Gm36864	predicted gene, 36864	Other	other
3.601	1.12E-03	3.601	A_55_P2169198		Gm3764	predicted gene 3764	Other	other
2.312	5.21E-04	2.312	A_66_P129355		Gm3896	predicted gene 3896	Other	other
1.873	1.28E-02	1.873	A_55_P2166099		Gm3948	predicted gene 3948	Other	other
1.755	7.69E-04	1.755	A_55_P1989767		Gm3952	predicted gene 3952	Other	other
2.766	3.63E-02	2.766	A_55_P2207220		Gm40828	predicted gene, 40828	Other	other
-2.294	3.51E-04	2.294	A_55_P2102719		Gm4130	heterogeneous nuclear ribonucleoprotein K pseudogene	Other	other
2.451	9.35E-05	2.451	A_55_P1954940		Gm4203	predicted gene 4203	Other	other
3.092	1.46E-02	3.092	A_55_P1967186		Gm4633	predicted gene 4633	Other	other
1.580	2.29E-03	1.580	A_55_P2118540		Gm46431	predicted gene, 46431	Other	other
4.864	2.37E-02	4.864	A_55_P2051166		Gm46479	predicted gene, 46479	Other	other
2.437	2.82E-04	2.437	A_55_P2094713		Gm4736	predicted gene 4736	Other	other
2.369	1.54E-02	2.369	A_55_P2073739		Gm5		Other	other
-3.524	5.99E-03	3.524	A_52_P465129		Gm5150	predicted gene 5150	Other	other
1.813	1.98E-02	1.813	A_55_P2170345		Gm5174 (includes others)	serine/threonine kinase, pseudogene 1	Other	other
2.422	1.44E-03	2.422	A_55_P2001403		Gm5478	predicted pseudogene 5478	Other	other
-1.620	3.33E-04	1.620	A_55_P2166884		Gm5481	ribosomal protein L30 pseudogene	Other	other
1.776	6.22E-04	1.776	A_55_P2034600		Gm5523	glyceraldehyde-3-phosphate dehydrogenase pseudogene	Other	other
1.638	3.76E-02	1.638	A_55_P2102998		Gm5859	family with sequence similarity 205 pseudogene	Other	other
-1.940	4.42E-05	1.940	A_55_P2021515		Gm5879	60S ribosomal protein L3 related	Other	other
-1.725	1.53E-04	1.725	A_55_P1963105		Gm6109	predicted gene 6109	Other	other
-1.772	1.38E-03	1.772	A_55_P2122491		Gm6222	predicted pseudogene 6222	Other	other
3.044	1.93E-02	3.044	A_66_P129665		Gm6225	predicted gene 6225	Other	other
20.948	3.25E-03	20.948	A_55_P1983668		Gm6377	predicted gene 6377	Other	other
2.182	6.87E-04	2.182	A_66_P124239		Gm6551 (includes others)	predicted gene 6551	Other	other
2.581	2.35E-03	2.581	A_66_P129643		Gm6567	predicted gene 6567	Other	other
-2.198	2.17E-02	2.198	A_55_P2048022		Gm6578	mitochondrial ribosomal protein L32 pseudogene	Other	other
-1.904	1.42E-02	1.904	A_55_P2052172		Gm6637	predicted gene 6637	Other	other
-1.928	4.56E-02	1.928	A_55_P1973995		Gm6756	3-phosphoglycerate dehydrogenase pseudogene	Other	other
1.909	3.03E-04	1.909	A_55_P2167645		Gm6936	predicted gene 6936	Other	other
2.468	8.74E-03	2.468	A_55_P2040330		Gm7337	DAZ interacting protein 1 pseudogene	Other	other
1.251		1.251	A_55_P1958547		Gm7550	predicted gene 7550	Other	other
5.091	2.06E-02	5.091	A_55_P2006677		Gm8016	predicted gene 8016	Other	other
1.627		1.627	A_55_P2103603		Gm831	predicted gene 831	Other	other
1.934	1.03E-03	1.934	A_55_P2114498		Gm8801	protein phosphatase 1, regulatory subunit 10 pseudogene	Other	other
1.632	1.77E-04	1.632	A_55_P2050353		Gm8882 (includes others)	proline-rich protein BstNI subfamily 1	Extracellular Space	other
5.959	1.67E-02	5.959	A_55_P1970284		Gm9125 (includes others)	TD and POZ domain containing 3	Other	other
4.769	9.72E-03	4.769	A_55_P2129523		Gm9519	predicted gene 9519	Other	other
-3.802		3.802	A_66_P138363		Gm9530	predicted gene 9530	Other	other
2.214	2.84E-02	2.214	A_51_P247496		Gm9767	predicted gene 9767	Other	other
1.984	7.03E-03	1.984	A_55_P2180459		Gm9789	predicted gene 9789	Other	other
1.894	2.74E-03	1.894	A_55_P2113330		Gm9936	predicted gene 9936	Other	other
3.157	2.25E-02	3.157	A_55_P2038559		Gm9962	predicted gene 9962	Other	other
2.260	5.13E-04	2.260	A_55_P2147871		Gm9970	predicted gene 9970	Other	other
-2.547		2.547	A_55_P1984878		GMCL1	germ cell-less 1, spermatogenesis associated	Nucleus	other
-1.889	6.85E-03	1.889	A_55_P2067976		GMEB1	glucocorticoid modulatory element binding protein 1	Nucleus	transcription regulator
-2.911	5.12E-03	2.911	A_55_P2128646		GMNN	geminin DNA replication inhibitor	Nucleus	transcription regulator
-1.402	8.38E-03	1.402	A_55_P2164724		GNAQ	G protein subunit alpha q	Plasma Membrane	enzyme
-1.570	1.26E-04	1.570	A_55_P1987264		GNB2	G protein subunit beta 2	Plasma Membrane	enzyme
-1.635	3.52E-03	1.635	A_55_P1988259		GNG5	G protein subunit gamma 5	Plasma Membrane	other
-2.395	4.03E-03	2.395	A_51_P161362		GNL2	G protein nucleolar 2	Nucleus	enzyme
-2.608	3.84E-04	2.608	A_55_P2002379		GOLGA2	golgin A2	Cytoplasm	other
-1.466	2.76E-03	1.466	A_55_P2027323		GOLGA7	golgin A7	Cytoplasm	other
1.690	4.01E-04	1.690	A_55_P2051864		GOLGB1	golgin B1	Cytoplasm	other
-1.651		1.651	A_55_P1994348		GOLIM4	golgi integral membrane protein 4	Cytoplasm	other
-1.399		1.399	A_52_P636151		GOLPH3	golgi phosphoprotein 3	Cytoplasm	other
-2.416	1.83E-04	2.416	A_55_P1958434		GOT1	glutamic-oxaloacetic transaminase 1	Cytoplasm	enzyme
2.822	8.56E-05	2.822	A_55_P2081630		GPA33	glycoprotein A33	Plasma Membrane	other	MGD007
1.726	2.24E-02	1.726	A_51_P497768		GPAT2	glycerol-3-phosphate acyltransferase 2, mitochondrial	Cytoplasm	enzyme
2.486	8.97E-04	2.486	A_55_P1992495		GPC4	glypican 4	Plasma Membrane	transmembrane receptor
1.087		1.087	A_51_P430202		GPD1L	glycerol-3-phosphate dehydrogenase 1 like	Cytoplasm	enzyme
2.890	1.65E-04	2.890	A_55_P2027386		GPR156	G protein-coupled receptor 156	Plasma Membrane	G-protein coupled receptor
1.835	1.48E-03	1.835	A_55_P2091985		GPR157	G protein-coupled receptor 157	Plasma Membrane	G-protein coupled receptor
2.402	1.73E-02	2.402	A_66_P137794		GPR161	G protein-coupled receptor 161	Plasma Membrane	G-protein coupled receptor
3.020	1.83E-03	3.020	A_55_P2148624		GPR61	G protein-coupled receptor 61	Plasma Membrane	G-protein coupled receptor
-3.609		3.609	A_55_P1968370	D	GPRC5C	G protein-coupled receptor class C group 5 member C	Plasma Membrane	G-protein coupled receptor
-3.424		3.424	A_55_P2017694	D	GPRC5C	G protein-coupled receptor class C group 5 member C	Plasma Membrane	G-protein coupled receptor
2.560	3.76E-03	2.560	A_51_P309988	D	GPRC5C	G protein-coupled receptor class C group 5 member C	Plasma Membrane	G-protein coupled receptor
3.772	8.80E-03	3.772	A_55_P2101930		GPRIN2	G protein regulated inducer of neurite outgrowth 2	Other	other
-2.224	2.51E-03	2.224	A_55_P2143968	D	GPS1	G protein pathway suppressor 1	Nucleus	other
-2.141	9.54E-03	2.141	A_55_P2087384	D	GPS1	G protein pathway suppressor 1	Nucleus	other
1.645	5.24E-03	1.645	A_52_P465886		GRAMD2B	GRAM domain containing 2B	Extracellular Space	other
-4.439	6.98E-05	4.439	A_55_P1983152		GRAMD4	GRAM domain containing 4	Cytoplasm	other
2.164	2.10E-03	2.164	A_52_P1044964		GRIN2B	glutamate ionotropic receptor NMDA type subunit 2B	Plasma Membrane	ion channel	dextromethorphan/morphine, ifenprodil, nebostinel, besonprodil, delucemine, 1-aminocyclopropane-1-carboxylic acid, orphenadrine, dextromethorphan/promethazine, neramexane, felbamate, chlorpheniramine/dextromethorphan/phenylephrine, memantine, donepezil/memantine, N-(2-indanyl)glycinamide, tenocyclidine, dextromethorphan, cycloserine, UK-240455, brompheniramine/dextromethorphan/pseudoephedrine, bi…
2.161	2.17E-04	2.161	A_55_P1982131		GRIP1	glutamate receptor interacting protein 1	Plasma Membrane	transcription regulator
-1.648	4.26E-03	1.648	A_51_P122723		GRPEL1	GrpE like 1, mitochondrial	Cytoplasm	other
1.733	3.89E-05	1.733	A_55_P2060402		GRWD1	glutamate rich WD repeat containing 1	Nucleus	other
3.394	2.66E-02	3.394	A_55_P2106379		GRXCR1	glutaredoxin and cysteine rich domain containing 1	Extracellular Space	other
-1.797		1.797	A_52_P81783		GSPT1	G1 to S phase transition 1	Cytoplasm	translation regulator
1.432		1.432	A_55_P1966438		GSTM1	glutathione S-transferase mu 1	Cytoplasm	enzyme
-1.240		1.240	A_51_P284486		GSTM1	glutathione S-transferase mu 1	Cytoplasm	enzyme
2.229	7.34E-04	2.229	A_52_P264405		Gstm6	glutathione S-transferase, mu 6	Cytoplasm	enzyme
1.511	1.10E-02	1.511	A_55_P2112613		Gucy2d	guanylate cyclase 2d	Other	enzyme
1.739	1.11E-02	1.739	A_55_P2176275		GUCY2D	guanylate cyclase 2D, retinal	Plasma Membrane	kinase
3.640	3.54E-02	3.640	A_55_P2011341	D	GZMA	granzyme A	Cytoplasm	peptidase
3.206	1.59E-02	3.206	A_55_P2094060	D	GZMA	granzyme A	Cytoplasm	peptidase
2.329	2.76E-03	2.329	A_55_P2042331		GZMK	granzyme K	Cytoplasm	peptidase
-2.776	4.42E-05	2.776	A_51_P516133		H1-2	H1.2 linker histone, cluster member	Nucleus	other
1.794	1.99E-02	1.794	A_55_P1961125		H19	H19 imprinted maternally expressed transcript	Cytoplasm	other
2.025	8.73E-03	2.025	A_55_P2004761		H2-Eb2	histocompatibility 2, class II antigen E beta2	Other	other
-57.173	1.67E-04	57.173	A_55_P2135079		H2-M5	histocompatibility 2, M region locus 5	Other	other
-2.540	9.47E-05	2.540	A_66_P100853		H2AC6	H2A clustered histone 6	Nucleus	other
-2.689	4.33E-03	2.689	A_52_P420466		H2AC7	H2A clustered histone 7	Nucleus	other
-1.757	3.34E-05	1.757	A_55_P2109122		H2BC10	H2B clustered histone 10	Nucleus	other
-2.243	2.30E-02	2.243	A_55_P2121521		H3C7	H3 clustered histone 7	Nucleus	other
-2.883	1.03E-05	2.883	A_55_P2158701	D	H4C1	H4 clustered histone 1	Nucleus	other
-2.842	1.54E-04	2.842	A_55_P2106569	D	H4C1	H4 clustered histone 1	Nucleus	other
-2.857	3.60E-05	2.857	A_55_P1988754		H4C2	H4 clustered histone 2	Nucleus	other
-3.053	2.06E-04	3.053	A_55_P1972018		H4C6	H4 clustered histone 6	Nucleus	other
-2.575	2.30E-05	2.575	A_55_P2091147	D	H4C8	H4 clustered histone 8	Nucleus	other
-2.749	3.59E-05	2.749	A_55_P2091145	D	H4C8	H4 clustered histone 8	Nucleus	other
-1.789	3.10E-03	1.789	A_55_P2028418		HACD2	3-hydroxyacyl-CoA dehydratase 2	Cytoplasm	phosphatase
-1.860	1.31E-02	1.860	A_55_P2073294		HADHB	hydroxyacyl-CoA dehydrogenase trifunctional multienzyme complex subunit beta	Cytoplasm	enzyme
1.851	4.02E-04	1.851	A_51_P516728	D	HAP1	huntingtin associated protein 1	Cytoplasm	other
2.663	2.43E-02	2.663	A_55_P2058726	D	HAP1	huntingtin associated protein 1	Cytoplasm	other
2.096	1.11E-04	2.096	A_51_P244213		HAPLN3	hyaluronan and proteoglycan link protein 3	Extracellular Space	other
-2.445	2.16E-03	2.445	A_55_P2035951		HAUS8	HAUS augmin like complex subunit 8	Cytoplasm	other
1.958	3.34E-02	1.958	A_55_P1967481		HBG2	hemoglobin subunit gamma 2	Cytoplasm	other
1.061		1.061	A_51_P488739		HCAR2	hydroxycarboxylic acid receptor 2	Plasma Membrane	G-protein coupled receptor	lovastatin/niacin, nicotinic acid/pioglitazone, atorvastatin/niacin, nicotinic acid
-8.352	1.68E-02	8.352	A_51_P159612		HEBP2	heme binding protein 2	Cytoplasm	other
-3.206	8.18E-04	3.206	A_55_P1993984	D	HEMK1	HemK methyltransferase family member 1	Nucleus	enzyme
-2.603	2.37E-03	2.603	A_55_P2064240	D	HEMK1	HemK methyltransferase family member 1	Nucleus	enzyme
-3.076	4.27E-04	3.076	A_51_P434101		HERPUD1	homocysteine inducible ER protein with ubiquitin like domain 1	Cytoplasm	other
1.783	2.04E-03	1.783	A_55_P2014531		HES7	hes family bHLH transcription factor 7	Nucleus	transcription regulator
-2.560	3.23E-03	2.560	A_55_P2056070		HFE	homeostatic iron regulator	Plasma Membrane	transmembrane receptor
-1.213		1.213	A_51_P406008		HGH1	HGH1 homolog	Other	other
-2.133	1.77E-02	2.133	A_51_P165165		HIBADH	3-hydroxyisobutyrate dehydrogenase	Cytoplasm	enzyme
2.906	1.02E-02	2.906	A_55_P2103756		HIC2	HIC ZBTB transcriptional repressor 2	Nucleus	transcription regulator
-1.736		1.736	A_55_P2050236		HIKESHI	heat shock protein nuclear import factor hikeshi	Cytoplasm	transporter
-1.861	2.62E-03	1.861	A_51_P192860		HINT1	histidine triad nucleotide binding protein 1	Nucleus	enzyme
-1.157		1.157	A_55_P2035963		HIPK3	homeodomain interacting protein kinase 3	Nucleus	kinase
2.631	1.21E-02	2.631	A_55_P2045414		HIPK4	homeodomain interacting protein kinase 4	Cytoplasm	kinase
-3.534	1.04E-03	3.534	A_52_P1391		HLA-DMB	major histocompatibility complex, class II, DM beta	Plasma Membrane	transmembrane receptor
-2.215	7.01E-04	2.215	A_66_P124549		HM13	histocompatibility minor 13	Cytoplasm	peptidase
-3.297		3.297	A_55_P2100963		HMCES	5-hydroxymethylcytosine binding, ES cell specific	Nucleus	other
1.978	1.83E-03	1.978	A_66_P114964		Hmgb4os	high-mobility group box 4, opposite strand	Other	other
-2.455	2.09E-02	2.455	A_55_P2032966		HMGCS1	3-hydroxy-3-methylglutaryl-CoA synthase 1	Cytoplasm	enzyme
-1.325		1.325	A_55_P2171158		HMGN1	high mobility group nucleosome binding domain 1	Nucleus	transcription regulator
-1.909	4.32E-04	1.909	A_66_P118233		HNRNPA0	heterogeneous nuclear ribonucleoprotein A0	Nucleus	other
-1.944	1.04E-04	1.944	A_55_P2031501	D	Hnrnpa3	heterogeneous nuclear ribonucleoprotein A3	Nucleus	transporter
-1.583	8.97E-04	1.583	A_55_P1982613	D	Hnrnpa3	heterogeneous nuclear ribonucleoprotein A3	Nucleus	transporter
-1.778		1.778	A_52_P313080		HNRNPAB	heterogeneous nuclear ribonucleoprotein A/B	Nucleus	enzyme
-1.610	7.77E-04	1.610	A_55_P2028821		HNRNPF	heterogeneous nuclear ribonucleoprotein F	Nucleus	other
-1.859	4.94E-04	1.859	A_66_P133240		HNRNPLL	heterogeneous nuclear ribonucleoprotein L like	Other	other
-2.011	1.09E-02	2.011	A_55_P1969625		HNRNPR	heterogeneous nuclear ribonucleoprotein R	Nucleus	other
-1.180		1.180	A_55_P2167461		HOMER3	homer scaffold protein 3	Plasma Membrane	other
-2.740	2.77E-02	2.740	A_55_P2011286		HOPX	HOP homeobox	Nucleus	transcription regulator
1.834	2.37E-02	1.834	A_55_P2160638		HOXD12	homeobox D12	Nucleus	transcription regulator
-1.607	1.09E-03	1.607	A_51_P239673		HPRT1	hypoxanthine phosphoribosyltransferase 1	Cytoplasm	enzyme	daunorubicin/etoposide/6-mercaptopurine/mitoxantrone/prednisolone/vindesine, 6-mercaptopurine/prednisone/thioguanine, cytarabine/daunorubicin/thioguanine, cyclophosphamide/cytarabine/6-mercaptopurine, cytarabine/thioguanine, 6-mercaptopurine/methotrexate, 6-mercaptopurine, thioguanine, hydroxyurea/6-mercaptopurine, 6-mercaptopurine/prednisone, azathioprine, 6-mercaptopurine/methotrexate/tretinoin
-10.195	4.25E-03	10.195	A_55_P1958532		HR	HR lysine demethylase and nuclear receptor corepressor	Nucleus	transcription regulator
1.715		1.715	A_51_P289107		HRH3	histamine receptor H3	Plasma Membrane	G-protein coupled receptor	buclizine, pitolisant, betahistine, triprolidine, ABT-288, tesmilifene, GSK239512
1.951	4.36E-03	1.951	A_55_P2143184		HRH4	histamine receptor H4	Plasma Membrane	G-protein coupled receptor	buclizine, triprolidine, tesmilifene
2.462	4.75E-04	2.462	A_55_P2083351		HS3ST1	heparan sulfate-glucosamine 3-sulfotransferase 1	Cytoplasm	enzyme
1.651	5.06E-03	1.651	A_55_P2056774		HSD17B14	hydroxysteroid 17-beta dehydrogenase 14	Cytoplasm	enzyme
-2.788	3.05E-02	2.788	A_55_P1976869		Hsdl2	hydroxysteroid dehydrogenase like 2	Cytoplasm	other
-1.910	4.16E-04	1.910	A_55_P2057946		HSP90AA1	heat shock protein 90 alpha family class A member 1	Cytoplasm	enzyme	luminespib, cisplatin, retaspimycin, alvespimycin, TAS-116
-1.687	9.55E-05	1.687	A_52_P624149		HSP90B1	heat shock protein 90 beta family member 1	Cytoplasm	other	cisplatin, retaspimycin, alvespimycin
-1.662	1.44E-03	1.662	A_55_P2054157		HSPA4	heat shock protein family A (Hsp70) member 4	Cytoplasm	other
-1.809	3.73E-04	1.809	A_55_P2076772		HSPA5	heat shock protein family A (Hsp70) member 5	Cytoplasm	enzyme
-1.540	4.76E-04	1.540	A_55_P1955587		HSPD1	heat shock protein family D (Hsp60) member 1	Cytoplasm	enzyme
-2.003	1.63E-04	2.003	A_55_P2089358	D	HSPE1	heat shock protein family E (Hsp10) member 1	Cytoplasm	enzyme
-2.043	1.63E-04	2.043	A_66_P124952	D	HSPE1	heat shock protein family E (Hsp10) member 1	Cytoplasm	enzyme
-1.866	9.43E-04	1.866	A_55_P1953063	D	HSPE1	heat shock protein family E (Hsp10) member 1	Cytoplasm	enzyme
-1.689	3.85E-03	1.689	A_55_P2176963		HSPH1	heat shock protein family H (Hsp110) member 1	Cytoplasm	other
2.669	6.85E-04	2.669	A_55_P1977498		HTR2B	5-hydroxytryptamine receptor 2B	Plasma Membrane	G-protein coupled receptor	apomorphine, methysergide, epinastine, clomipramine, fenfluramine/phentermine, triflupromazine, ergotamine, eletriptan, risperidone, doxepin, asenapine, blonanserin, chlorprothixene, cariprazine, mirtazapine, brexpiprazole, dihydroergotamine, fenfluramine, quetiapine, buspirone, nefazodone, opipramol
-60.956	8.33E-05	60.956	A_55_P2100103		HTR7	5-hydroxytryptamine receptor 7	Plasma Membrane	G-protein coupled receptor	methysergide, almotriptan, brexpiprazole, fenfluramine, vortioxetine, iloperidone, ergotamine, eletriptan, lurasidone, sultopride, amoxapine, asenapine
-1.879	5.46E-04	1.879	A_55_P1960053	D	HVCN1	hydrogen voltage gated channel 1	Plasma Membrane	ion channel
-2.090	9.22E-04	2.090	A_55_P2025008	D	HVCN1	hydrogen voltage gated channel 1	Plasma Membrane	ion channel
2.727	1.72E-03	2.727	A_55_P2052325		Hyal6	hyaluronoglucosaminidase 6	Other	other
1.771		1.771	A_51_P326043		HYDIN	HYDIN axonemal central pair apparatus protein	Cytoplasm	other
-1.777	8.58E-04	1.777	A_55_P1968908		HYPK	huntingtin interacting protein K	Cytoplasm	other
2.547	2.13E-03	2.547	A_51_P147034		ICA1L	islet cell autoantigen 1 like	Cytoplasm	other
1.914	2.78E-03	1.914	A_55_P2114492		ICMT	isoprenylcysteine carboxyl methyltransferase	Cytoplasm	enzyme
1.634		1.634	A_51_P380178		ID3	inhibitor of DNA binding 3, HLH protein	Nucleus	transcription regulator
-2.567	1.62E-03	2.567	A_55_P2028961		IDI1	isopentenyl-diphosphate delta isomerase 1	Cytoplasm	enzyme
1.572	1.83E-04	1.572	A_51_P286488		IER3	immediate early response 3	Cytoplasm	other
-1.949	4.34E-03	1.949	A_51_P333034		IER3IP1	immediate early response 3 interacting protein 1	Cytoplasm	other
1.479		1.479	A_55_P1975560	D	IFI16	interferon gamma inducible protein 16	Nucleus	transcription regulator
1.370		1.370	A_51_P325281	D	IFI16	interferon gamma inducible protein 16	Nucleus	transcription regulator
-1.311		1.311	A_55_P1988202	D	IFI16	interferon gamma inducible protein 16	Nucleus	transcription regulator
1.679		1.679	A_55_P2081105	D	IFI16	interferon gamma inducible protein 16	Nucleus	transcription regulator
-5.828	3.59E-05	5.828	A_55_P1962918	D	IFI16	interferon gamma inducible protein 16	Nucleus	transcription regulator
-2.001	1.76E-03	2.001	A_51_P490305		IFI30	IFI30 lysosomal thiol reductase	Cytoplasm	enzyme
-1.065		1.065	A_55_P1972872		IFIT3	interferon induced protein with tetratricopeptide repeats 3	Cytoplasm	other
-1.065		1.065	A_55_P2146254		Ifitm1	interferon induced transmembrane protein 1	Other	other
-1.047		1.047	A_55_P2087265		Ifitm1	interferon induced transmembrane protein 1	Other	other
1.206		1.206	A_51_P128876		IFITM3	interferon induced transmembrane protein 3	Plasma Membrane	other
-1.472		1.472	A_51_P294555		Ifitm6	interferon induced transmembrane protein 6	Other	other
2.089	1.64E-02	2.089	A_55_P1955876		Ifitm7	interferon induced transmembrane protein 7	Other	other
1.868	1.40E-02	1.868	A_55_P2030174		IFNA4	interferon alpha 4	Extracellular Space	cytokine
1.784	1.21E-03	1.784	A_51_P179921		IGDCC3	immunoglobulin superfamily DCC subclass member 3	Other	other
1.288		1.288	A_55_P2085974		IGF1	insulin like growth factor 1	Extracellular Space	growth factor	BI 836845, MEDI-573
-1.168		1.168	A_55_P2085984		IGF1	insulin like growth factor 1	Extracellular Space	growth factor	BI 836845, MEDI-573
-1.129		1.129	A_55_P2031631		IGF1	insulin like growth factor 1	Extracellular Space	growth factor	BI 836845, MEDI-573
1.532		1.532	A_55_P2085979		IGF1	insulin like growth factor 1	Extracellular Space	growth factor	BI 836845, MEDI-573
3.343	2.12E-02	3.343	A_55_P2050366		Igf1os	insulin-like growth factor 1, opposite strand	Other	other
2.318	1.09E-03	2.318	A_66_P116635		IGF2-AS	IGF2 antisense RNA	Cytoplasm	other
2.146	1.47E-03	2.146	A_51_P125467		IGF2R	insulin like growth factor 2 receptor	Plasma Membrane	transmembrane receptor
2.831	5.07E-03	2.831	A_51_P509679		Igh	immunoglobulin heavy chain complex	Other	other
2.152	1.58E-02	2.152	A_55_P2084278		IGHMBP2	immunoglobulin mu DNA binding protein 2	Nucleus	enzyme
4.563	1.43E-03	4.563	A_51_P266248		Ighv14-2	immunoglobulin heavy variable 14-2	Other	other
2.696	4.15E-03	2.696	A_55_P2141105		Ighv5-12	immunoglobulin heavy variable 5-12	Other	other
2.180	1.71E-02	2.180	A_55_P2062802		Igkv2-137	immunoglobulin kappa chain variable 2-137	Other	other
3.492	1.86E-02	3.492	A_55_P2058023		Igkv4-57-1	immunoglobulin kappa variable 4-57-1	Other	other
2.188	1.67E-02	2.188	A_55_P2111322		Iglv1	immunoglobulin lambda variable 1	Other	other
-1.285		1.285	A_55_P2010778		IL11RA	interleukin 11 receptor subunit alpha	Plasma Membrane	transmembrane receptor	oprelvekin, BMTP11
-1.764		1.764	A_52_P552194		IL13RA1	interleukin 13 receptor subunit alpha 1	Plasma Membrane	transmembrane receptor	cintredekin besudotox
3.815	1.16E-02	3.815	A_66_P105046		IL18	interleukin 18	Extracellular Space	cytokine
-1.429		1.429	A_51_P470079		IL1R2	interleukin 1 receptor type 2	Plasma Membrane	transmembrane receptor
2.024	3.21E-04	2.024	A_51_P325165		IL27	interleukin 27	Extracellular Space	cytokine
1.803	1.89E-03	1.803	A_55_P1966189		IL4R	interleukin 4 receptor	Plasma Membrane	transmembrane receptor	dupilumab, MDNA55
2.585	1.68E-03	2.585	A_55_P1979427		IL9R	interleukin 9 receptor	Plasma Membrane	transmembrane receptor
-2.099	7.42E-05	2.099	A_55_P2039436		ILKAP	ILK associated serine/threonine phosphatase	Cytoplasm	phosphatase
-2.955	3.06E-02	2.955	A_55_P2004501		IMMP1L	inner mitochondrial membrane peptidase subunit 1	Cytoplasm	other
-1.957	3.47E-04	1.957	A_66_P124497		IMP3	IMP U3 small nucleolar ribonucleoprotein 3	Cytoplasm	other
-2.106	2.62E-03	2.106	A_55_P1966790	D	IMPDH2	inosine monophosphate dehydrogenase 2	Cytoplasm	enzyme	mycophenolate mofetil, VX-944, pegintron/ribavirin, mycophenolate mofetil/prednisone, methylprednisolone/mycophenolate mofetil, interferon alfacon-1/ribavirin, 6-mercaptopurine/prednisone/thioguanine, cytarabine/daunorubicin/thioguanine, cytarabine/thioguanine, IFNA2B/ribavirin, ribavirin, mycophenolic acid, thioguanine
-2.073	3.86E-03	2.073	A_55_P2112922	D	IMPDH2	inosine monophosphate dehydrogenase 2	Cytoplasm	enzyme	mycophenolate mofetil, VX-944, pegintron/ribavirin, mycophenolate mofetil/prednisone, methylprednisolone/mycophenolate mofetil, interferon alfacon-1/ribavirin, 6-mercaptopurine/prednisone/thioguanine, cytarabine/daunorubicin/thioguanine, cytarabine/thioguanine, IFNA2B/ribavirin, ribavirin, mycophenolic acid, thioguanine
1.943	6.93E-03	1.943	A_55_P2017373		INA	internexin neuronal intermediate filament protein alpha	Cytoplasm	other
-2.873		2.873	A_51_P239750		INHBA	inhibin subunit beta A	Extracellular Space	growth factor	activin type 2B receptor Fc fusion protein STM 343
2.323	8.37E-03	2.323	A_55_P1959318		Ins1	insulin I	Extracellular Space	other
-1.956	3.82E-04	1.956	A_51_P401730		INTS14	integrator complex subunit 14	Cytoplasm	other
2.343	6.98E-05	2.343	A_51_P115655		IQCD	IQ motif containing D	Other	other
8.524	2.61E-03	8.524	A_55_P2000067		IRF1	interferon regulatory factor 1	Nucleus	transcription regulator
-2.228	2.08E-02	2.228	A_51_P316523		IRF2	interferon regulatory factor 2	Nucleus	transcription regulator
-5.797	1.26E-04	5.797	A_55_P2109445		IRF4	interferon regulatory factor 4	Nucleus	transcription regulator
-2.637	5.73E-04	2.637	A_51_P346668		IRF5	interferon regulatory factor 5	Nucleus	transcription regulator
2.283	5.88E-04	2.283	A_55_P2100973		IRF6	interferon regulatory factor 6	Nucleus	transcription regulator
-5.960	1.15E-03	5.960	A_51_P421876		IRF7	interferon regulatory factor 7	Nucleus	transcription regulator
1.928	1.93E-02	1.928	A_55_P2184606		ITGAL	integrin subunit alpha L	Plasma Membrane	transmembrane receptor	efalizumab
-1.683	4.42E-05	1.683	A_51_P303424		ITGAX	integrin subunit alpha X	Plasma Membrane	transmembrane receptor
-1.438		1.438	A_66_P106363		ITGB1BP1	integrin subunit beta 1 binding protein 1	Plasma Membrane	other
-52.612	2.88E-03	52.612	A_52_P553890		ITGB3	integrin subunit beta 3	Plasma Membrane	transmembrane receptor	TP 9201, eptifibatide, cilengitide, abciximab, tirofiban, RUC-4
-2.581	8.33E-03	2.581	A_52_P676255		ITPRIPL1	ITPRIP like 1	Other	other
-3.148	4.98E-04	3.148	A_55_P1971458		JAK2	Janus kinase 2	Cytoplasm	kinase	NS-018, erlotinib/ruxolitinib, baricitinib, ruxolitinib, jak2 inhibitor, SB-1317, tofacitinib, jaktinib, momelotinib, XL019, methotrexate/tofacitinib, WP1066, BMS-911543, baricitinib/methotrexate, AZD1480, pacritinib, entrectinib, gandotinib, fedratinib
2.045	2.67E-03	2.045	A_55_P2381926		JAM2	junctional adhesion molecule 2	Plasma Membrane	other
1.973	1.21E-02	1.973	A_55_P2092622		JMJD1C	jumonji domain containing 1C	Nucleus	enzyme
-1.984		1.984	A_55_P1957880		JPT2	Jupiter microtubule associated homolog 2	Cytoplasm	other
1.897	3.30E-03	1.897	A_55_P1990678		JRKL	JRK like	Nucleus	other
-2.905	4.53E-05	2.905	A_51_P357744		JUND	JunD proto-oncogene, AP-1 transcription factor subunit	Nucleus	transcription regulator
1.766	1.03E-03	1.766	A_55_P2090142		KCNA7	potassium voltage-gated channel subfamily A member 7	Plasma Membrane	ion channel	dalfampridine, amiodarone, nicorandil
11.442	1.13E-03	11.442	A_52_P519904		KCNC3	potassium voltage-gated channel subfamily C member 3	Plasma Membrane	ion channel	dalfampridine
2.108	3.72E-04	2.108	A_55_P1965478		KCND1	potassium voltage-gated channel subfamily D member 1	Plasma Membrane	ion channel	dalfampridine
-1.254		1.254	A_55_P2005335		KCNG2	potassium voltage-gated channel modifier subfamily G member 2	Plasma Membrane	ion channel	amiodarone, nicorandil
2.814	1.57E-03	2.814	A_55_P2039279		KCNH3	potassium voltage-gated channel subfamily H member 3	Plasma Membrane	ion channel
3.449	2.29E-02	3.449	A_55_P2012704		KCNH7	potassium voltage-gated channel subfamily H member 7	Plasma Membrane	ion channel	quinidine, procainamide, dextromethorphan/quinidine, dofetilide
2.127	3.05E-03	2.127	A_55_P2164090		KCNJ15	potassium inwardly rectifying channel subfamily J member 15	Plasma Membrane	ion channel
1.852	2.19E-02	1.852	A_51_P166740		KCNJ4	potassium inwardly rectifying channel subfamily J member 4	Plasma Membrane	ion channel
1.706	4.41E-04	1.706	A_55_P2114589		KCNK16	potassium two pore domain channel subfamily K member 16	Plasma Membrane	ion channel
2.366	2.93E-02	2.366	A_55_P2162204		KCTD15	potassium channel tetramerization domain containing 15	Other	ion channel
-2.518	1.27E-02	2.518	A_55_P1967855		KCTD20	potassium channel tetramerization domain containing 20	Cytoplasm	other
-1.929	2.84E-03	1.929	A_55_P2065149		KDM2B	lysine demethylase 2B	Nucleus	enzyme
1.207		1.207	A_55_P2030060		KDM8	lysine demethylase 8	Nucleus	enzyme
1.367		1.367	A_52_P70949		KHDC1L	KH domain containing 1 like	Cytoplasm	other
1.560	2.96E-04	1.560	A_55_P1994751		KHDRBS1	KH RNA binding domain containing, signal transduction associated 1	Nucleus	transcription regulator	CWP232291
1.822	1.30E-03	1.822	A_55_P2065874		KIAA0556	KIAA0556	Extracellular Space	other
2.010	1.93E-03	2.010	A_55_P2085835		KIAA1324	KIAA1324	Plasma Membrane	other
5.978	2.53E-02	5.978	A_55_P2097553		KIAA1522	KIAA1522	Other	other
1.562	1.15E-03	1.562	A_55_P2062926		KIAA1549L	KIAA1549 like	Cytoplasm	other
2.963		2.963	A_52_P221776		KIF12	kinesin family member 12	Cytoplasm	other
1.468	3.12E-03	1.468	A_55_P2010672		KIF17	kinesin family member 17	Cytoplasm	transporter
-3.767	6.76E-03	3.767	A_52_P520466		KIF18B	kinesin family member 18B	Cytoplasm	other
1.675	1.30E-03	1.675	A_55_P2011867		KIF19	kinesin family member 19	Extracellular Space	enzyme
-1.657		1.657	A_55_P2109717		KIF20B	kinesin family member 20B	Nucleus	enzyme
2.073	3.56E-02	2.073	A_55_P1978441		KIF3A	kinesin family member 3A	Cytoplasm	enzyme
2.346	6.56E-04	2.346	A_55_P2266880	D	KIRREL1	kirre like nephrin family adhesion molecule 1	Plasma Membrane	other
1.814	1.80E-02	1.814	A_55_P2000743	D	KIRREL1	kirre like nephrin family adhesion molecule 1	Plasma Membrane	other
1.721	3.25E-03	1.721	A_55_P2133027		KIRREL3	kirre like nephrin family adhesion molecule 3	Extracellular Space	other
-1.798		1.798	A_55_P2040996		KLF7	Kruppel like factor 7	Nucleus	transcription regulator
-16.079	1.68E-02	16.079	A_52_P206861		KLF8	Kruppel like factor 8	Nucleus	transcription regulator
1.623	5.18E-04	1.623	A_55_P1963289		KLHDC7B	kelch domain containing 7B	Other	other
-4.787	1.29E-03	4.787	A_55_P2111770		KLHL13	kelch like family member 13	Cytoplasm	other
-3.237	5.03E-04	3.237	A_55_P1965391		KLHL18	kelch like family member 18	Other	other
3.465	4.62E-02	3.465	A_55_P2111331		KLHL32	kelch like family member 32	Other	other
1.798	4.22E-04	1.798	A_55_P1979714		KLK11	kallikrein related peptidase 11	Extracellular Space	peptidase
-13.868	9.40E-04	13.868	A_55_P2084945		KLK15	kallikrein related peptidase 15	Extracellular Space	peptidase
-3.456	1.22E-06	3.456	A_66_P130035	D	KLK3	kallikrein related peptidase 3	Extracellular Space	peptidase
-3.324	4.24E-06	3.324	A_51_P110640	D	KLK3	kallikrein related peptidase 3	Extracellular Space	peptidase
-2.799	6.98E-06	2.799	A_51_P245414	D	KLK3	kallikrein related peptidase 3	Extracellular Space	peptidase
-2.862	8.61E-06	2.862	A_51_P413147	D	KLK3	kallikrein related peptidase 3	Extracellular Space	peptidase
-3.252	1.01E-05	3.252	A_51_P155503	D	KLK3	kallikrein related peptidase 3	Extracellular Space	peptidase
-4.433	1.11E-05	4.433	A_51_P419656	D	KLK3	kallikrein related peptidase 3	Extracellular Space	peptidase
-3.036	1.58E-05	3.036	A_66_P136971	D	KLK3	kallikrein related peptidase 3	Extracellular Space	peptidase
-2.964	1.77E-05	2.964	A_55_P2112986	D	KLK3	kallikrein related peptidase 3	Extracellular Space	peptidase
-2.894	2.13E-05	2.894	A_51_P295034	D	KLK3	kallikrein related peptidase 3	Extracellular Space	peptidase
-4.112	1.12E-04	4.112	A_51_P221753	D	KLK3	kallikrein related peptidase 3	Extracellular Space	peptidase
-4.037	1.73E-03	4.037	A_66_P106836		KMO	kynurenine 3-monooxygenase	Cytoplasm	enzyme
-3.342	4.35E-02	3.342	A_55_P2158011		KNSTRN	kinetochore localized astrin (SPAG5) binding protein	Cytoplasm	other
-1.732	2.46E-03	1.732	A_52_P343690		KPNA4	karyopherin subunit alpha 4	Nucleus	transporter
-1.201		1.201	A_51_P499891		KRIT1	KRIT1 ankyrin repeat containing	Plasma Membrane	other
1.137		1.137	A_55_P2172420		KRIT1	KRIT1 ankyrin repeat containing	Plasma Membrane	other
2.018	3.18E-03	2.018	A_55_P2007756		KRT16	keratin 16	Cytoplasm	other
1.671		1.671	A_66_P104945		KRT24	keratin 24	Cytoplasm	other
3.079	1.75E-03	3.079	A_51_P501873		KRT26	keratin 26	Cytoplasm	other
2.281	1.39E-03	2.281	A_55_P1973930		KRT79	keratin 79	Extracellular Space	other
2.194	1.11E-02	2.194	A_55_P2086329		Krt85	keratin 85	Other	other
2.102	5.04E-04	2.102	A_55_P1986566		KRTAP10-7	keratin associated protein 10-7	Cytoplasm	other
2.033	4.84E-03	2.033	A_55_P2083184		KRTAP12-2	keratin associated protein 12-2	Cytoplasm	other
2.056	1.81E-02	2.056	A_55_P2092475		KRTAP20-2	keratin associated protein 20-2	Cytoplasm	other
2.393	3.12E-04	2.393	A_66_P101703		Krtap5-5	keratin associated protein 5-5	Other	other
-1.712	2.20E-03	1.712	A_51_P428505		KRTCAP2	keratinocyte associated protein 2	Plasma Membrane	enzyme
2.824	2.51E-02	2.824	A_52_P267106		KSR2	kinase suppressor of ras 2	Cytoplasm	kinase
1.303		1.303	A_55_P2096652		KYAT1	kynurenine aminotransferase 1	Cytoplasm	enzyme
-1.143		1.143	A_55_P2102126		LAMP2	lysosomal associated membrane protein 2	Plasma Membrane	enzyme
-2.006	4.59E-03	2.006	A_55_P2088416		LAMTOR5	late endosomal/lysosomal adaptor, MAPK and MTOR activator 5	Cytoplasm	other
-2.024	3.35E-03	2.024	A_55_P1960456		LARP1	La ribonucleoprotein domain family member 1	Cytoplasm	translation regulator
-1.436	4.24E-03	1.436	A_52_P239726		LARP4	La ribonucleoprotein domain family member 4	Cytoplasm	other
-2.208	4.87E-04	2.208	A_52_P500488		LARS1	leucyl-tRNA synthetase 1	Cytoplasm	enzyme
-2.054		2.054	A_55_P2022369		LBH	LBH regulator of WNT signaling pathway	Nucleus	transcription regulator
1.918	3.54E-03	1.918	A_55_P2016851		Lce1a2	late cornified envelope 1A2	Other	other
2.317	7.47E-03	2.317	A_55_P2011169		Lce1j	late cornified envelope 1J	Other	other
2.358	2.78E-04	2.358	A_55_P2155504		LCK	LCK proto-oncogene, Src family tyrosine kinase	Cytoplasm	kinase	dacomitinib, pazopanib, crizotinib/pazopanib, docetaxel/nintedanib, lapatinib/pazopanib, dasatinib/nilotinib, dasatinib/erlotinib, nintedanib, JNJ-26483327, dasatinib
1.693	1.88E-04	1.693	A_55_P1964509		LCN12	lipocalin 12	Extracellular Space	transporter
2.181	2.03E-02	2.181	A_55_P2139014		LCN6	lipocalin 6	Extracellular Space	other
-2.083	1.51E-03	2.083	A_55_P2012984		LDHA	lactate dehydrogenase A	Cytoplasm	enzyme
-1.432		1.432	A_55_P2167999		LDLR	low density lipoprotein receptor	Plasma Membrane	transporter
-1.603		1.603	A_55_P1980583		LEPROT	leptin receptor overlapping transcript	Plasma Membrane	other
-1.997	2.30E-05	1.997	A_51_P465281		LGALS1	galectin 1	Extracellular Space	other	OTX008
-1.127		1.127	A_55_P2108255		LGMN	legumain	Cytoplasm	peptidase
1.988	2.98E-03	1.988	A_52_P616580		LGR6	leucine rich repeat containing G protein-coupled receptor 6	Plasma Membrane	G-protein coupled receptor
2.091	1.07E-03	2.091	A_55_P2152771		LHFPL2	LHFPL tetraspan subfamily member 2	Other	enzyme
-5.588	1.53E-03	5.588	A_55_P2159259		LIFR	LIF receptor subunit alpha	Plasma Membrane	transmembrane receptor
2.000	9.05E-04	2.000	A_51_P487028		LIM2	lens intrinsic membrane protein 2	Plasma Membrane	other
2.201	1.36E-03	2.201	A_55_P2074371		LIN28A	lin-28 homolog A	Cytoplasm	other
1.975	3.45E-03	1.975	A_66_P108178		LIN52	lin-52 DREAM MuvB core complex component	Nucleus	other
1.707	8.36E-03	1.707	A_66_P117727		Lipo2 (includes others)	lipase, member O3	Other	other
1.966	1.84E-03	1.966	A_55_P2044463		LIPT2	lipoyl(octanoyl) transferase 2	Cytoplasm	enzyme
1.123		1.123	A_51_P483351		LIX1L	limb and CNS expressed 1 like	Other	other
1.867	7.02E-03	1.867	A_51_P286978		LLCFC1	LLLL and CFNLAS motif containing 1	Other	other
-3.584	4.80E-02	3.584	A_52_P10781	D	LMAN1	lectin, mannose binding 1	Cytoplasm	other
-1.986	1.32E-02	1.986	A_52_P652513	D	LMAN1	lectin, mannose binding 1	Cytoplasm	other
-2.078	5.70E-04	2.078	A_55_P2162592		LMAN2	lectin, mannose binding 2	Cytoplasm	transporter
-1.677	1.49E-02	1.677	A_52_P137765		LMNA	lamin A/C	Nucleus	other
2.045	3.45E-04	2.045	A_55_P2146295		LMX1B	LIM homeobox transcription factor 1 beta	Nucleus	transcription regulator
2.244		2.244	A_55_P2033557		Lncpint	long non-protein coding RNA, Trp53 induced transcript	Other	other
2.641	8.67E-03	2.641	A_55_P2014932		LOC102632231	uncharacterized LOC102632231	Other	other
-1.767	5.12E-03	1.767	A_55_P1995233		LONP2	lon peptidase 2, peroxisomal	Cytoplasm	peptidase
2.453	1.11E-03	2.453	A_55_P1999067	D	LOXL2	lysyl oxidase like 2	Extracellular Space	enzyme	simtuzumab
-1.079		1.079	A_55_P1999062	D	LOXL2	lysyl oxidase like 2	Extracellular Space	enzyme	simtuzumab
2.480	3.92E-02	2.480	A_55_P2277019		LOXL3	lysyl oxidase like 3	Extracellular Space	enzyme
2.115	3.68E-02	2.115	A_51_P234728		LPAR6	lysophosphatidic acid receptor 6	Plasma Membrane	G-protein coupled receptor
2.228	1.25E-02	2.228	A_55_P2098603		LPIN2	lipin 2	Nucleus	phosphatase
-1.801	5.75E-04	1.801	A_51_P259296	D	LPL	lipoprotein lipase	Cytoplasm	enzyme	lovastatin/niacin, nicotinic acid/pioglitazone, atorvastatin/niacin, nicotinic acid, tyloxapol
-1.626		1.626	A_52_P257812	D	LPL	lipoprotein lipase	Cytoplasm	enzyme	lovastatin/niacin, nicotinic acid/pioglitazone, atorvastatin/niacin, nicotinic acid, tyloxapol
-3.533	3.78E-03	3.533	A_52_P577748		LPXN	leupaxin	Cytoplasm	transcription regulator
1.733	1.28E-02	1.733	A_51_P267354		LRFN3	leucine rich repeat and fibronectin type III domain containing 3	Plasma Membrane	other
1.799		1.799	A_55_P2024874		LRP3	LDL receptor related protein 3	Plasma Membrane	transmembrane receptor
-1.563	7.18E-03	1.563	A_55_P1969845		LRPPRC	leucine rich pentatricopeptide repeat containing	Cytoplasm	other
2.176	1.64E-03	2.176	A_55_P2170094		LRRC27	leucine rich repeat containing 27	Other	other
2.630	2.63E-02	2.630	A_55_P2028365		LRRC36	leucine rich repeat containing 36	Other	other
1.857		1.857	A_51_P446106		LRRC38	leucine rich repeat containing 38	Plasma Membrane	ion channel
-1.530		1.530	A_55_P1988358		LRRC47	leucine rich repeat containing 47	Other	other
2.355	1.02E-03	2.355	A_55_P2121106		LRTOMT	leucine rich transmembrane and O-methyltransferase domain containing	Plasma Membrane	enzyme
3.608	4.42E-02	3.608	A_55_P1965699		LSAMP	limbic system associated membrane protein	Plasma Membrane	other
-2.092	2.39E-03	2.092	A_55_P2023181		LSM2	LSM2 homolog, U6 small nuclear RNA and mRNA degradation associated	Nucleus	other
-1.824	1.47E-02	1.824	A_55_P2061437		LSM5	LSM5 homolog, U6 small nuclear RNA and mRNA degradation associated	Cytoplasm	other
-2.002	5.24E-05	2.002	A_55_P2025601	D	LSM6	LSM6 homolog, U6 small nuclear RNA and mRNA degradation associated	Nucleus	other
-2.112	1.41E-02	2.112	A_52_P593268	D	LSM6	LSM6 homolog, U6 small nuclear RNA and mRNA degradation associated	Nucleus	other
-2.062	7.11E-03	2.062	A_55_P2003443		LSM7	LSM7 homolog, U6 small nuclear RNA and mRNA degradation associated	Nucleus	other
3.950	3.43E-02	3.950	A_51_P172131		LURAP1L	leucine rich adaptor protein 1 like	Other	other
1.118		1.118	A_51_P476601		LY96	lymphocyte antigen 96	Plasma Membrane	transmembrane receptor
2.238	6.60E-04	2.238	A_55_P2072801		LYPD5	LY6/PLAUR domain containing 5	Other	other
-3.412	1.82E-02	3.412	A_55_P2090060		MAB21L3	mab-21 like 3	Other	other
-1.058		1.058	A_52_P179238		MACROH2A1	macroH2A.1 histone	Nucleus	other
-6.257	2.17E-03	6.257	A_55_P2009091		MAD1L1	mitotic arrest deficient 1 like 1	Nucleus	other
2.974	2.87E-04	2.974	A_51_P405167		MAF	MAF bZIP transcription factor	Nucleus	transcription regulator
-1.768		1.768	A_52_P608322		MAFF	MAF bZIP transcription factor F	Nucleus	transcription regulator
1.710	8.20E-04	1.710	A_55_P2043207		Magef1	melanoma antigen family F, 1	Other	other
1.981	9.47E-05	1.981	A_55_P2003251		MAGEL2	MAGE family member L2	Cytoplasm	enzyme
2.911	2.30E-02	2.911	A_66_P106750		MAGI2	membrane associated guanylate kinase, WW and PDZ domain containing 2	Plasma Membrane	kinase
-2.268	5.01E-04	2.268	A_51_P251892		MAGOH	mago homolog, exon junction complex subunit	Nucleus	other
-2.346	3.24E-02	2.346	A_55_P2077068		MALT1	MALT1 paracaspase	Cytoplasm	peptidase	JNJ-67856633
1.555	1.57E-02	1.555	A_55_P2179221		MAN1A2	mannosidase alpha class 1A member 2	Cytoplasm	enzyme
-2.394	3.02E-03	2.394	A_51_P418168		MANF	mesencephalic astrocyte derived neurotrophic factor	Extracellular Space	other
-2.466	1.50E-02	2.466	A_51_P274124		MANSC1	MANSC domain containing 1	Other	other
-2.443	7.75E-04	2.443	A_55_P2018292		MAP2K4	mitogen-activated protein kinase kinase 4	Cytoplasm	kinase	cetuximab/encorafenib, binimetinib/encorafenib, encorafenib, binimetinib/cetuximab/encorafenib, binimetinib/encorafenib/panitumumab
-4.821	1.65E-03	4.821	A_52_P522379		MAP3K20	mitogen-activated protein kinase kinase kinase 20	Cytoplasm	kinase
2.270		2.270	A_52_P10732		MAP6	microtubule associated protein 6	Cytoplasm	other
-1.415		1.415	A_55_P2010014		MAP7D1	MAP7 domain containing 1	Cytoplasm	other
2.203	1.49E-04	2.203	A_55_P1997931		MAP9	microtubule associated protein 9	Cytoplasm	other
-1.703		1.703	A_55_P1973339		MAPK1	mitogen-activated protein kinase 1	Cytoplasm	kinase	LTT462, pexmetinib, ulixertinib, LY3214996, ASN007, binimetinib, ASTX029, KO-947, LY-3007113, MAP kinase1 inhibitor
-1.154		1.154	A_51_P481788		MAPK1	mitogen-activated protein kinase 1	Cytoplasm	kinase	LTT462, pexmetinib, ulixertinib, LY3214996, ASN007, binimetinib, ASTX029, KO-947, LY-3007113, MAP kinase1 inhibitor
-1.657		1.657	A_66_P125212		MAPK1IP1L	mitogen-activated protein kinase 1 interacting protein 1 like	Nucleus	other
-1.961	1.57E-02	1.961	A_55_P2009762		MAPKAPK3	MAPK activated protein kinase 3	Nucleus	kinase
-1.662		1.662	A_55_P2163009		MAPKAPK5	MAPK activated protein kinase 5	Cytoplasm	kinase
-2.408	5.73E-04	2.408	A_55_P2473316		MAPRE1	microtubule associated protein RP/EB family member 1	Cytoplasm	other
-1.475	5.47E-03	1.475	A_55_P2076303		MARCHF8	membrane associated ring-CH-type finger 8	Cytoplasm	enzyme
2.162	5.41E-04	2.162	A_55_P2011922		MARCHF9	membrane associated ring-CH-type finger 9	Cytoplasm	other
2.368	1.47E-02	2.368	A_51_P371750		MARCO	macrophage receptor with collagenous structure	Plasma Membrane	transmembrane receptor
-1.486		1.486	A_51_P479902		MARS1	methionyl-tRNA synthetase 1	Cytoplasm	enzyme
-1.872	5.11E-04	1.872	A_55_P1962801		MAX	MYC associated factor X	Nucleus	transcription regulator
-3.283	1.88E-02	3.283	A_55_P1953894		MCCC2	methylcrotonoyl-CoA carboxylase 2	Cytoplasm	enzyme
2.331	3.61E-03	2.331	A_55_P2076777		MDFI	MyoD family inhibitor	Cytoplasm	other
-1.879	6.65E-03	1.879	A_51_P384879		MDH2	malate dehydrogenase 2	Cytoplasm	enzyme
-2.635	1.74E-02	2.635	A_55_P2026889		MED10	mediator complex subunit 10	Nucleus	other
-1.446		1.446	A_55_P1955722		MED15	mediator complex subunit 15	Nucleus	transcription regulator
-2.172	2.66E-02	2.172	A_55_P2054240		MED8	mediator complex subunit 8	Nucleus	other
-1.662	7.00E-04	1.662	A_55_P2062444		MEMO1	mediator of cell motility 1	Cytoplasm	other
-1.082		1.082	A_55_P2266679		METTL21C	methyltransferase like 21C	Nucleus	enzyme
-1.197		1.197	A_51_P443618		METTL26	methyltransferase like 26	Other	other
2.472	2.36E-05	2.472	A_55_P2185148		Mettl7a2/Mettl7a3	methyltransferase like 7A3	Other	other
-1.774		1.774	A_52_P373973		MEX3C	mex-3 RNA binding family member C	Cytoplasm	other
2.200	2.97E-04	2.200	A_55_P2005470		MFAP4	microfibril associated protein 4	Extracellular Space	other
8.729	7.59E-03	8.729	A_52_P472923		Mfsd4b5	major facilitator superfamily domain containing 4B5	Cytoplasm	transporter
-1.704		1.704	A_55_P2028193		MGAT1	mannosyl (alpha-1,3-)-glycoprotein beta-1,2-N-acetylglucosaminyltransferase	Cytoplasm	enzyme
-2.864	1.88E-02	2.864	A_51_P150521		MGAT2	mannosyl (alpha-1,6-)-glycoprotein beta-1,2-N-acetylglucosaminyltransferase	Cytoplasm	enzyme
-3.366	7.95E-05	3.366	A_55_P2063316	D	MGLL	monoglyceride lipase	Plasma Membrane	enzyme
-3.829	2.14E-02	3.829	A_55_P2114863	D	MGLL	monoglyceride lipase	Plasma Membrane	enzyme
-1.109		1.109	A_55_P2045026		MGRN1	mahogunin ring finger 1	Cytoplasm	enzyme
-1.240		1.240	A_52_P549827		MGST1	microsomal glutathione S-transferase 1	Cytoplasm	enzyme
-2.344	5.36E-04	2.344	A_55_P2130388		MICAL1	microtubule associated monooxygenase, calponin and LIM domain containing 1	Cytoplasm	enzyme
-2.536	4.90E-02	2.536	A_65_P20104		MICAL2	microtubule associated monooxygenase, calponin and LIM domain containing 2	Cytoplasm	enzyme
-2.097	1.26E-02	2.097	A_51_P242414		MICALL1	MICAL like 1	Cytoplasm	other
-2.116	8.34E-04	2.116	A_55_P2123962		MICOS10	mitochondrial contact site and cristae organizing system subunit 10	Cytoplasm	other
-1.674	6.59E-04	1.674	A_51_P353386		MICOS13	mitochondrial contact site and cristae organizing system subunit 13	Cytoplasm	other
-1.883	7.99E-04	1.883	A_55_P2099019		MICU1	mitochondrial calcium uptake 1	Cytoplasm	other
-1.783	1.79E-03	1.783	A_55_P2052848	D	MIF	macrophage migration inhibitory factor	Extracellular Space	cytokine	imalumab
-1.615	2.34E-03	1.615	A_55_P2068265	D	MIF	macrophage migration inhibitory factor	Extracellular Space	cytokine	imalumab
-1.705	2.64E-03	1.705	A_55_P1994947	D	MIF	macrophage migration inhibitory factor	Extracellular Space	cytokine	imalumab
-1.636	2.76E-03	1.636	A_55_P1970806	D	MIF	macrophage migration inhibitory factor	Extracellular Space	cytokine	imalumab
-3.202	1.89E-02	3.202	A_55_P2347976		MIR17HG	miR-17-92a-1 cluster host gene	Other	other
1.734	8.01E-03	1.734	A_55_P2393021		Mir181a-1hg	Mir181a-1 and Mir181b-1 host gene	Other	other
2.237	4.40E-05	2.237	A_66_P121059		Mirg	miRNA containing gene	Other	other
1.707		1.707	A_51_P419246		Mirt1	myocardial infarction associated transcript 1	Other	other
2.005	3.79E-04	2.005	A_55_P2103033		MKX	mohawk homeobox	Nucleus	transcription regulator
-1.765	3.47E-04	1.765	A_55_P1964309		MLF2	myeloid leukemia factor 2	Nucleus	other
-2.125	1.29E-02	2.125	A_55_P2125551		MMADHC	metabolism of cobalamin associated D	Cytoplasm	other
-1.347	3.27E-04	1.347	A_55_P2024803	D	MMP12	matrix metallopeptidase 12	Extracellular Space	peptidase	marimastat
-1.453		1.453	A_55_P2105783	D	MMP12	matrix metallopeptidase 12	Extracellular Space	peptidase	marimastat
1.994	5.76E-03	1.994	A_51_P508770		MMP17	matrix metallopeptidase 17	Extracellular Space	peptidase	marimastat
-1.574		1.574	A_51_P269166		MMP19	matrix metallopeptidase 19	Extracellular Space	peptidase	marimastat
6.420	2.73E-03	6.420	A_51_P426096		MMP7	matrix metallopeptidase 7	Extracellular Space	peptidase	marimastat
-1.658	3.53E-03	1.658	A_51_P129317		MOB4	MOB family member 4, phocein	Cytoplasm	other
-1.796	1.15E-03	1.796	A_55_P1979356		MORF4L1	mortality factor 4 like 1	Nucleus	other
2.914	2.83E-02	2.914	A_52_P42332		MOS	MOS proto-oncogene, serine/threonine kinase	Cytoplasm	kinase
3.464	9.67E-03	3.464	A_51_P201308		Moxd2	monooxygenase, DBH-like 2	Other	enzyme
-1.944	1.28E-04	1.944	A_55_P1962092	D	MPC1	mitochondrial pyruvate carrier 1	Cytoplasm	other
-2.186	2.00E-04	2.186	A_55_P2008422	D	MPC1	mitochondrial pyruvate carrier 1	Cytoplasm	other
-1.770	6.05E-04	1.770	A_55_P2162452		MPDU1	mannose-P-dolichol utilization defect 1	Cytoplasm	other
-1.445		1.445	A_55_P2077746		MPHOSPH8	M-phase phosphoprotein 8	Nucleus	transcription regulator
-11.707	1.16E-02	11.707	A_55_P1995537		MPO	myeloperoxidase	Cytoplasm	enzyme	AZD4831
1.724	6.72E-04	1.724	A_55_P2137867		MPP3	membrane palmitoylated protein 3	Plasma Membrane	kinase
-2.431	1.67E-04	2.431	A_55_P2044282	D	MPP6	membrane palmitoylated protein 6	Plasma Membrane	kinase
-2.298	3.05E-04	2.298	A_55_P2173837	D	MPP6	membrane palmitoylated protein 6	Plasma Membrane	kinase
1.994	9.01E-03	1.994	A_55_P2046790		MPPED1	metallophosphoesterase domain containing 1	Other	other
-2.717	2.03E-02	2.717	A_51_P483311		MPV17L2	MPV17 mitochondrial inner membrane protein like 2	Cytoplasm	other
-3.663	3.10E-03	3.663	A_55_P2060303		MRAS	muscle RAS oncogene homolog	Plasma Membrane	enzyme
-1.080		1.080	A_55_P1988108		MRC1	mannose receptor C-type 1	Plasma Membrane	transmembrane receptor	technetium Tc 99m tilmanocept
1.754	9.94E-03	1.754	A_55_P2132812		Mrgpra6	MAS-related GPR, member A6	Plasma Membrane	other
2.191	9.03E-04	2.191	A_51_P392429		MRGPRE	MAS related GPR family member E	Plasma Membrane	G-protein coupled receptor
3.127	8.46E-03	3.127	A_51_P204924		Mroh4	maestro heat-like repeat family member 4	Cytoplasm	other
-2.560	1.29E-03	2.560	A_51_P324704		MRPL16	mitochondrial ribosomal protein L16	Cytoplasm	other
-1.972	3.71E-02	1.972	A_51_P210474		MRPL18	mitochondrial ribosomal protein L18	Cytoplasm	translation regulator
-1.856	3.57E-03	1.856	A_51_P413698		MRPL20	mitochondrial ribosomal protein L20	Cytoplasm	other
-1.664	1.88E-02	1.664	A_66_P132322		MRPL21	mitochondrial ribosomal protein L21	Cytoplasm	other
-1.651	2.40E-02	1.651	A_55_P2179796	D	MRPL23	mitochondrial ribosomal protein L23	Cytoplasm	other
-1.658		1.658	A_55_P2032453	D	MRPL23	mitochondrial ribosomal protein L23	Cytoplasm	other
-1.619		1.619	A_52_P606303		MRPL3	mitochondrial ribosomal protein L3	Cytoplasm	other
-2.052	1.79E-03	2.052	A_55_P2103944	D	MRPL30	mitochondrial ribosomal protein L30	Cytoplasm	other
-2.370	3.21E-03	2.370	A_55_P2008755	D	MRPL30	mitochondrial ribosomal protein L30	Cytoplasm	other
-1.804	8.53E-04	1.804	A_51_P165330		MRPL33	mitochondrial ribosomal protein L33	Cytoplasm	other
-1.855	4.45E-02	1.855	A_51_P107433		MRPL34	mitochondrial ribosomal protein L34	Cytoplasm	other
-2.469	7.88E-03	2.469	A_51_P352562		MRPL38	mitochondrial ribosomal protein L38	Cytoplasm	other
-1.764	1.14E-03	1.764	A_55_P2154595		MRPL39	mitochondrial ribosomal protein L39	Cytoplasm	other
-2.778	1.87E-02	2.778	A_55_P2090219		MRPL48	mitochondrial ribosomal protein L48	Cytoplasm	other
-1.830	8.86E-03	1.830	A_52_P24160		MRPL51	mitochondrial ribosomal protein L51	Cytoplasm	other
-1.722	1.69E-04	1.722	A_52_P315111		MRPL52	mitochondrial ribosomal protein L52	Cytoplasm	other
-2.198	4.50E-02	2.198	A_51_P372312		MRPL54	mitochondrial ribosomal protein L54	Cytoplasm	other
-2.274	1.57E-03	2.274	A_52_P528707		MRPL57	mitochondrial ribosomal protein L57	Cytoplasm	other
-1.660	1.21E-02	1.660	A_55_P1974134		MRPL58	mitochondrial ribosomal protein L58	Cytoplasm	enzyme
-2.591	1.00E-03	2.591	A_66_P106814	D	MRPS18B	mitochondrial ribosomal protein S18B	Cytoplasm	other
-2.737	1.87E-03	2.737	A_55_P2139992	D	MRPS18B	mitochondrial ribosomal protein S18B	Cytoplasm	other
-2.702	1.29E-02	2.702	A_52_P207964	D	MRPS18B	mitochondrial ribosomal protein S18B	Cytoplasm	other
-2.477	3.28E-03	2.477	A_52_P507310		MRPS24	mitochondrial ribosomal protein S24	Cytoplasm	other
-2.039	1.81E-03	2.039	A_55_P2101426		MRPS25	mitochondrial ribosomal protein S25	Cytoplasm	other
-2.375	2.40E-03	2.375	A_55_P1992989		MRPS26	mitochondrial ribosomal protein S26	Cytoplasm	other
-2.250	6.01E-03	2.250	A_51_P282394		MRPS28	mitochondrial ribosomal protein S28	Cytoplasm	other
-2.673	1.72E-02	2.673	A_55_P2166528		MRPS36	mitochondrial ribosomal protein S36	Cytoplasm	other
-1.689	2.46E-02	1.689	A_55_P1978236		MRPS7	mitochondrial ribosomal protein S7	Cytoplasm	other
-1.518		1.518	A_66_P122173		MRTFB	myocardin related transcription factor B	Nucleus	transcription regulator
-70.422	2.15E-04	70.422	A_51_P364210		MS4A3	membrane spanning 4-domains A3	Plasma Membrane	other
1.795	1.46E-03	1.795	A_66_P104221		Ms4a4b (includes others)	membrane-spanning 4-domains, subfamily A, member 4B	Plasma Membrane	other
-1.803	2.65E-04	1.803	A_51_P149714		MS4A6A	membrane spanning 4-domains A6A	Other	other
1.301		1.301	A_55_P1958165		MS4A7	membrane spanning 4-domains A7	Other	other
-1.992	2.42E-02	1.992	A_51_P405565		MSH6	mutS homolog 6	Nucleus	enzyme
-2.332	9.36E-04	2.332	A_55_P2134356		MSL3	MSL complex subunit 3	Nucleus	transcription regulator
2.419	3.29E-02	2.419	A_52_P561671		MSX1	msh homeobox 1	Nucleus	transcription regulator
4.108	2.09E-02	4.108	A_55_P2043486		MSX2	msh homeobox 2	Nucleus	transcription regulator
-1.755	1.90E-04	1.755	A_55_P2019397		MTCH1	mitochondrial carrier 1	Cytoplasm	other
-1.946	2.71E-02	1.946	A_55_P2108655		MTCH2	mitochondrial carrier 2	Cytoplasm	other
-3.181		3.181	A_55_P2021780		MTERF1	mitochondrial transcription termination factor 1	Cytoplasm	transcription regulator
-8.213	1.60E-02	8.213	A_52_P55666		MTF1	metal regulatory transcription factor 1	Nucleus	transcription regulator	APTO-253
-2.384	5.35E-03	2.384	A_51_P261001		MTF2	metal response element binding transcription factor 2	Nucleus	transcription regulator
-2.402	1.99E-03	2.402	A_55_P2050807		MTG2	mitochondrial ribosome associated GTPase 2	Cytoplasm	enzyme
2.398	1.26E-03	2.398	A_55_P2024245		MTHFR	methylenetetrahydrofolate reductase	Cytoplasm	enzyme
-1.800		1.800	A_55_P2018572		MTMR9	myotubularin related protein 9	Cytoplasm	phosphatase
1.867	2.20E-03	1.867	A_55_P2090794	D	MTUS1	microtubule associated scaffold protein 1	Extracellular Space	other
1.481		1.481	A_55_P2090787	D	MTUS1	microtubule associated scaffold protein 1	Extracellular Space	other
1.963	1.39E-03	1.963	A_55_P1971840		MUC13	mucin 13, cell surface associated	Extracellular Space	other
1.793	4.82E-04	1.793	A_51_P211506		MUC20	mucin 20, cell surface associated	Plasma Membrane	other
3.108	6.26E-04	3.108	A_55_P2075253		Muc3	mucin 3, intestinal	Plasma Membrane	other
1.365		1.365	A_55_P2150781		MUL1	mitochondrial E3 ubiquitin protein ligase 1	Cytoplasm	enzyme
2.129	7.91E-03	2.129	A_55_P2035029		Mup-ps12	major urinary protein, pseudogene 12	Other	other
3.246	1.31E-02	3.246	A_55_P2010097		Mup1 (includes others)	major urinary protein 1	Extracellular Space	other
-2.236	1.76E-04	2.236	A_51_P108978		MYADM	myeloid associated differentiation marker	Nucleus	other
-10.217	2.85E-03	10.217	A_55_P2017826		MYB	MYB proto-oncogene, transcription factor	Nucleus	transcription regulator
-1.564		1.564	A_55_P2152926		MYBBP1A	MYB binding protein 1a	Nucleus	transcription regulator
3.141	3.63E-04	3.141	A_55_P2165299		MYBPC1	myosin binding protein C, slow type	Cytoplasm	other
-1.698	1.28E-02	1.698	A_52_P108346		MYC	MYC proto-oncogene, bHLH transcription factor	Nucleus	transcription regulator	AVI-4126, MYC-targeting siRNA DCR-MYC
1.900	3.29E-03	1.900	A_55_P2073980		MYCBP	MYC binding protein	Nucleus	transcription regulator
-1.474	5.40E-04	1.474	A_66_P107790		MYL12B	myosin light chain 12B	Cytoplasm	other
2.348	1.79E-02	2.348	A_51_P308298		MYL9	myosin light chain 9	Cytoplasm	other
2.276	1.27E-04	2.276	A_55_P2170834		MYO18A	myosin XVIIIA	Cytoplasm	other
2.067	5.21E-05	2.067	A_66_P110104		MYO18B	myosin XVIIIB	Cytoplasm	other
-2.052	4.58E-04	2.052	A_55_P1955015		MYO1G	myosin IG	Cytoplasm	other
2.715	6.77E-05	2.715	A_55_P1963239		MYOZ3	myozenin 3	Cytoplasm	other
-3.802		3.802	A_66_P104446		MYRF	myelin regulatory factor	Nucleus	transcription regulator
-5.134	4.14E-03	5.134	A_51_P208931		N4BP3	NEDD4 binding protein 3	Cytoplasm	other
-1.792	3.34E-02	1.792	A_55_P1988498		NAA20	N(alpha)-acetyltransferase 20, NatB catalytic subunit	Cytoplasm	enzyme
-2.062		2.062	A_55_P2004588		NABP2	nucleic acid binding protein 2	Nucleus	other
2.490	2.00E-02	2.490	A_52_P163011		NAIF1	nuclear apoptosis inducing factor 1	Nucleus	other
1.868	9.03E-03	1.868	A_55_P2014710		Naip7	NLR family, apoptosis inhibitory protein 7	Cytoplasm	other
2.208	2.94E-04	2.208	A_55_P2169804		NANOS3	nanos C2HC-type zinc finger 3	Cytoplasm	other
-2.402	2.64E-03	2.402	A_55_P2109752		NANS	N-acetylneuraminate synthase	Cytoplasm	enzyme
-1.950	1.58E-03	1.950	A_55_P2130855		NAP1L1	nucleosome assembly protein 1 like 1	Nucleus	other
1.154		1.154	A_55_P1972084		NAPB	NSF attachment protein beta	Cytoplasm	transporter
-2.444	2.80E-02	2.444	A_55_P1999172		NAT10	N-acetyltransferase 10	Nucleus	enzyme
1.590	4.51E-03	1.590	A_51_P105263		NAT14	N-acetyltransferase 14 (putative)	Extracellular Space	other
9.905	1.05E-02	9.905	A_55_P1997821		NAT8L	N-acetyltransferase 8 like	Cytoplasm	enzyme
-5.997	3.45E-03	5.997	A_65_P03874	D	NAV2	neuron navigator 2	Nucleus	other
-6.570	4.80E-03	6.570	A_55_P2071970	D	NAV2	neuron navigator 2	Nucleus	other
1.508	3.41E-02	1.508	A_55_P1958457		NBEAL2	neurobeachin like 2	Cytoplasm	other
-1.311		1.311	A_51_P424810		NCAPG2	non-SMC condensin II complex subunit G2	Nucleus	other
-1.597		1.597	A_55_P1998545		NCDN	neurochondrin	Cytoplasm	other
-7.950	3.18E-03	7.950	A_55_P1962966		NCKAP1	NCK associated protein 1	Plasma Membrane	other
-1.933	8.79E-03	1.933	A_51_P134007		NCL	nucleolin	Nucleus	other	AGRO 100
-2.640	2.66E-04	2.640	A_51_P286814		NCOR2	nuclear receptor corepressor 2	Nucleus	transcription regulator
-1.959	1.28E-02	1.959	A_55_P2169010		NDFIP1	Nedd4 family interacting protein 1	Cytoplasm	other
1.816	3.24E-04	1.816	A_52_P451644		NDN	necdin, MAGE family member	Nucleus	transcription regulator
-1.838	1.65E-03	1.838	A_52_P139747		NDUFA1	NADH:ubiquinone oxidoreductase subunit A1	Cytoplasm	enzyme
-1.508	9.95E-04	1.508	A_52_P724940		NDUFA12	NADH:ubiquinone oxidoreductase subunit A12	Cytoplasm	enzyme
-1.881	2.96E-03	1.881	A_51_P381360		NDUFA13	NADH:ubiquinone oxidoreductase subunit A13	Cytoplasm	enzyme
-1.462		1.462	A_52_P552832		NDUFA4	NDUFA4 mitochondrial complex associated	Cytoplasm	enzyme
-1.621	1.85E-03	1.621	A_55_P2027698	D	NDUFA5	NADH:ubiquinone oxidoreductase subunit A5	Cytoplasm	enzyme
-1.254		1.254	A_55_P2103351	D	NDUFA5	NADH:ubiquinone oxidoreductase subunit A5	Cytoplasm	enzyme
-2.053	6.62E-04	2.053	A_51_P475501		NDUFA8	NADH:ubiquinone oxidoreductase subunit A8	Cytoplasm	enzyme
-1.848	1.60E-03	1.848	A_55_P1974900		NDUFAB1	NADH:ubiquinone oxidoreductase subunit AB1	Cytoplasm	enzyme
-2.314		2.314	A_52_P2947		NDUFAF2	NADH:ubiquinone oxidoreductase complex assembly factor 2	Cytoplasm	enzyme
-2.753	3.51E-04	2.753	A_55_P2019217		NDUFB1	NADH:ubiquinone oxidoreductase subunit B1	Cytoplasm	enzyme
-2.306	1.07E-03	2.306	A_51_P516615		NDUFB10	NADH:ubiquinone oxidoreductase subunit B10	Cytoplasm	enzyme
-2.111	2.25E-04	2.111	A_55_P2012206	D	NDUFB11	NADH:ubiquinone oxidoreductase subunit B11	Cytoplasm	enzyme
-2.051	2.49E-04	2.051	A_55_P1980566	D	NDUFB11	NADH:ubiquinone oxidoreductase subunit B11	Cytoplasm	enzyme
-2.145	1.61E-03	2.145	A_55_P2119420	D	NDUFB2	NADH:ubiquinone oxidoreductase subunit B2	Cytoplasm	enzyme
-1.969	2.35E-03	1.969	A_65_P13910	D	NDUFB2	NADH:ubiquinone oxidoreductase subunit B2	Cytoplasm	enzyme
-2.112	8.85E-04	2.112	A_55_P1965539	D	NDUFB4	NADH:ubiquinone oxidoreductase subunit B4	Cytoplasm	transporter
-2.135	1.85E-03	2.135	A_66_P123527	D	NDUFB4	NADH:ubiquinone oxidoreductase subunit B4	Cytoplasm	transporter
-1.749	7.15E-03	1.749	A_55_P2103352		NDUFB5	NADH:ubiquinone oxidoreductase subunit B5	Cytoplasm	enzyme
-1.659		1.659	A_52_P210338	D	NDUFB6	NADH:ubiquinone oxidoreductase subunit B6	Cytoplasm	enzyme
-1.953	3.25E-02	1.953	A_55_P1974467	D	NDUFB6	NADH:ubiquinone oxidoreductase subunit B6	Cytoplasm	enzyme
-1.621	2.63E-02	1.621	A_51_P247873		NDUFB8	NADH:ubiquinone oxidoreductase subunit B8	Cytoplasm	enzyme
-1.630	3.10E-03	1.630	A_51_P177552		NDUFB9	NADH:ubiquinone oxidoreductase subunit B9	Cytoplasm	enzyme
-1.688	8.52E-04	1.688	A_52_P254795		NDUFC1	NADH:ubiquinone oxidoreductase subunit C1	Cytoplasm	enzyme
-2.025	3.69E-05	2.025	A_55_P2061809		NDUFC2	NADH:ubiquinone oxidoreductase subunit C2	Cytoplasm	enzyme
-1.788	3.24E-02	1.788	A_55_P2106063		NDUFS2	NADH:ubiquinone oxidoreductase core subunit S2	Cytoplasm	enzyme
-1.747	4.93E-03	1.747	A_55_P2106834		NDUFS3	NADH:ubiquinone oxidoreductase core subunit S3	Cytoplasm	enzyme
-1.980	2.21E-04	1.980	A_55_P2029750		Ndufs5	NADH:ubiquinone oxidoreductase core subunit S5	Cytoplasm	other
-2.068	9.75E-04	2.068	A_55_P1964867		NDUFS6	NADH:ubiquinone oxidoreductase subunit S6	Cytoplasm	enzyme
-1.929	2.59E-04	1.929	A_55_P1974273		NDUFS7	NADH:ubiquinone oxidoreductase core subunit S7	Cytoplasm	enzyme
-1.581	3.40E-03	1.581	A_55_P2079054		NDUFV1	NADH:ubiquinone oxidoreductase core subunit V1	Cytoplasm	enzyme
-2.247	1.17E-03	2.247	A_55_P2184180		NDUFV3	NADH:ubiquinone oxidoreductase subunit V3	Cytoplasm	enzyme
-1.982	1.71E-02	1.982	A_52_P27103		NECAP2	NECAP endocytosis associated 2	Cytoplasm	other
-1.732	6.64E-03	1.732	A_51_P416869		NEDD8	NEDD8 ubiquitin like modifier	Nucleus	enzyme
2.918	1.20E-04	2.918	A_55_P2090105		Nek10	NIMA (never in mitosis gene a)- related kinase 10	Other	kinase
1.630	6.00E-04	1.630	A_55_P2056085		NEK5	NIMA related kinase 5	Other	kinase
2.036	1.69E-03	2.036	A_51_P243900		NELL2	neural EGFL like 2	Extracellular Space	other
1.986	8.21E-03	1.986	A_55_P2016618		NEURL1	neuralized E3 ubiquitin protein ligase 1	Cytoplasm	enzyme
-1.062		1.062	A_51_P187750		NEURL3	neuralized E3 ubiquitin protein ligase 3	Other	enzyme
1.936		1.936	A_51_P379341		NEUROD2	neuronal differentiation 2	Nucleus	transcription regulator
1.884	1.26E-02	1.884	A_55_P2075941		NF1	neurofibromin 1	Cytoplasm	other
2.688	2.81E-02	2.688	A_52_P342159		NFATC4	nuclear factor of activated T cells 4	Nucleus	transcription regulator
-2.651	7.44E-03	2.651	A_55_P2035320		NFIL3	nuclear factor, interleukin 3 regulated	Nucleus	transcription regulator
-2.448	1.54E-03	2.448	A_55_P1968738		NFKB1	nuclear factor kappa B subunit 1	Nucleus	transcription regulator	triflusal, bortezomib/dexamethasone/thalidomide, dexamethasone/thalidomide, thalidomide, rituximab/thalidomide, prednisone/thalidomide, bortezomib/thalidomide
-1.349		1.349	A_66_P120882		NFKBIB	NFKB inhibitor beta	Nucleus	transcription regulator
10.894	5.42E-03	10.894	A_55_P2039086		NFKBIZ	NFKB inhibitor zeta	Nucleus	transcription regulator
-2.737	7.65E-04	2.737	A_55_P2016981		NFU1	NFU1 iron-sulfur cluster scaffold	Cytoplasm	other
-3.467	2.15E-03	3.467	A_55_P2003133		NGRN	neugrin, neurite outgrowth associated	Nucleus	other
-1.650	4.51E-04	1.650	A_55_P2140031	D	NIBAN2	niban apoptosis regulator 2	Cytoplasm	transcription regulator
-1.648	1.35E-03	1.648	A_55_P1989981	D	NIBAN2	niban apoptosis regulator 2	Cytoplasm	transcription regulator
-3.111	5.95E-04	3.111	A_51_P411770		NIP7	nucleolar pre-rRNA processing protein NIP7	Nucleus	other
-1.587		1.587	A_55_P2162855		NIPA2	NIPA magnesium transporter 2	Cytoplasm	other
-1.462		1.462	A_55_P2077866		NKTR	natural killer cell triggering receptor	Plasma Membrane	enzyme
1.039		1.039	A_55_P2035741		Nkx1-1	NK1 homeobox 1	Other	other
1.519		1.519	A_55_P2177113		NKX3-2	NK3 homeobox 2	Nucleus	transcription regulator
1.909	6.00E-04	1.909	A_66_P113043		NLRC5	NLR family CARD domain containing 5	Cytoplasm	transcription regulator
-1.882	2.05E-03	1.882	A_55_P1955998		Nlrp1a	NLR family, pyrin domain containing 1A	Nucleus	other
-1.772	2.89E-04	1.772	A_55_P1984422	D	NME2	NME/NM23 nucleoside diphosphate kinase 2	Nucleus	kinase
-1.699	3.55E-04	1.699	A_55_P2016959	D	NME2	NME/NM23 nucleoside diphosphate kinase 2	Nucleus	kinase
2.118	1.82E-03	2.118	A_55_P2102002		NOC3L	NOC3 like DNA replication regulator	Nucleus	other
2.316	3.08E-03	2.316	A_52_P633560		NODAL	nodal growth differentiation factor	Extracellular Space	growth factor
-2.602	2.94E-04	2.602	A_55_P1956847		Nolc1	nucleolar and coiled-body phosphoprotein 1	Nucleus	other
-2.094	3.73E-04	2.094	A_52_P490863		NOP10	NOP10 ribonucleoprotein	Nucleus	other
1.551	2.23E-03	1.551	A_55_P2047168		NOTCH1	notch receptor 1	Plasma Membrane	transcription regulator	OMP-52M51
1.921	1.50E-02	1.921	A_55_P1975215		NPAS4	neuronal PAS domain protein 4	Nucleus	transcription regulator
2.535	3.14E-04	2.535	A_55_P1952071		NPB	neuropeptide B	Extracellular Space	other
1.952	2.55E-02	1.952	A_55_P1988488		NPC1L1	NPC1 like intracellular cholesterol transporter 1	Cytoplasm	transporter	ezetimibe/simvastatin, ezetimibe, ezetimibe/fenofibrate, amlodipine/ezetimibe/losartan/rosuvastatin, ezetimibe/fluvastatin, ezetimibe/rosuvastatin, atorvastatin/ezetimibe
3.357	1.66E-02	3.357	A_52_P356128		NPFFR2	neuropeptide FF receptor 2	Plasma Membrane	G-protein coupled receptor
-1.773	7.29E-04	1.773	A_66_P129873	D	NPM1	nucleophosmin 1	Nucleus	transcription regulator
-1.918	1.17E-03	1.918	A_51_P467410	D	NPM1	nucleophosmin 1	Nucleus	transcription regulator
-1.634	4.28E-04	1.634	A_55_P2171463		Nptn	neuroplastin	Plasma Membrane	other
-2.947	2.46E-02	2.947	A_55_P2157225		NQO2	N-ribosyldihydronicotinamide:quinone reductase 2	Cytoplasm	enzyme	caricotamide
4.271	4.75E-03	4.271	A_51_P239654		NR4A1	nuclear receptor subfamily 4 group A member 1	Nucleus	ligand-dependent nuclear receptor
2.474	1.24E-03	2.474	A_55_P2424060		Nrg3os	neuregulin 3, opposite strand	Other	other
-1.991	7.13E-05	1.991	A_55_P1960416		NRROS	negative regulator of reactive oxygen species	Cytoplasm	other
2.133	2.92E-03	2.133	A_55_P2042086		NRTN	neurturin	Extracellular Space	growth factor
1.501	2.39E-02	1.501	A_52_P530280		NSA2	NSA2 ribosome biogenesis factor	Nucleus	other
-1.588		1.588	A_55_P2016877		NSD1	nuclear receptor binding SET domain protein 1	Nucleus	transcription regulator
-2.237	4.73E-02	2.237	A_55_P1953683		NSMAF	neutral sphingomyelinase activation associated factor	Cytoplasm	other
-1.867	1.91E-03	1.867	A_55_P2038162		NT5C	5', 3'-nucleotidase, cytosolic	Cytoplasm	phosphatase
3.204	1.10E-04	3.204	A_55_P2162935		NTN1	netrin 1	Extracellular Space	other	NP137
1.817	1.14E-03	1.817	A_55_P2006792		NTRK2	neurotrophic receptor tyrosine kinase 2	Plasma Membrane	kinase	larotrectinib, DS-6051b, belizatinib, cabozantinib/nivolumab, lorlatinib, cabozantinib/erlotinib, entrectinib, repotrectinib, PLX7486, LOXO-195, ONO-7579, cabozantinib
-1.523	9.63E-04	1.523	A_51_P490171		NUBP2	nucleotide binding protein 2	Nucleus	other
-1.944	1.10E-04	1.944	A_55_P2249536		NUCKS1	nuclear casein kinase and cyclin dependent kinase substrate 1	Nucleus	kinase
1.947	2.42E-02	1.947	A_55_P2126850		NUDT11	nudix hydrolase 11	Cytoplasm	phosphatase
-3.044		3.044	A_66_P135061		NUDT15	nudix hydrolase 15	Cytoplasm	phosphatase
-3.088	1.54E-03	3.088	A_51_P211325		NUDT2	nudix hydrolase 2	Plasma Membrane	phosphatase
-1.955	5.30E-03	1.955	A_55_P1999349		NUDT4	nudix hydrolase 4	Cytoplasm	phosphatase
3.480	2.37E-02	3.480	A_55_P2113964		NUF2	NUF2 component of NDC80 kinetochore complex	Nucleus	other
2.066	4.50E-02	2.066	A_52_P26216		NUMB	NUMB endocytic adaptor protein	Plasma Membrane	other
-2.192	2.20E-03	2.192	A_55_P2113698		NUP205	nucleoporin 205	Nucleus	other
-1.551	7.44E-03	1.551	A_55_P1984113		NUP62	nucleoporin 62	Nucleus	transporter	dusquetide
-2.096	1.98E-02	2.096	A_55_P1981296		NUP85	nucleoporin 85	Cytoplasm	other
-1.924	4.32E-04	1.924	A_55_P1999847	D	NUTF2	nuclear transport factor 2	Nucleus	transporter
-1.979	1.17E-02	1.979	A_55_P1975535	D	NUTF2	nuclear transport factor 2	Nucleus	transporter
-2.217	2.08E-02	2.217	A_66_P127567		NXF1	nuclear RNA export factor 1	Nucleus	other
-2.873	1.74E-03	2.873	A_55_P2064811		NXT1	nuclear transport factor 2 like export factor 1	Nucleus	transporter
3.591	5.38E-03	3.591	A_51_P159492		OCRL	OCRL inositol polyphosphate-5-phosphatase	Cytoplasm	phosphatase
1.658	8.24E-03	1.658	A_55_P2158419		ODF3	outer dense fiber of sperm tails 3	Cytoplasm	other
-2.384		2.384	A_52_P574720		OIT3	oncoprotein induced transcript 3	Nucleus	other
-1.842	6.42E-04	1.842	A_51_P219721	D	OLA1	Obg like ATPase 1	Cytoplasm	enzyme
-1.793	1.04E-03	1.793	A_55_P2125774	D	OLA1	Obg like ATPase 1	Cytoplasm	enzyme
-3.209	3.34E-05	3.209	A_66_P134501	D	OLFM1	olfactomedin 1	Cytoplasm	other
-6.110	9.17E-04	6.110	A_55_P2160291	D	OLFM1	olfactomedin 1	Cytoplasm	other
2.255	2.96E-03	2.255	A_55_P1989608		Olfr10 (includes others)	olfactory receptor 10	Plasma Membrane	G-protein coupled receptor
2.984	9.68E-03	2.984	A_55_P2112403		Olfr1008	olfactory receptor 1008	Plasma Membrane	G-protein coupled receptor
2.434	2.51E-04	2.434	A_51_P276149		Olfr1030	olfactory receptor 1030	Plasma Membrane	G-protein coupled receptor
3.094	8.90E-03	3.094	A_55_P1992734		Olfr1113/Olfr1115	olfactory receptor 1115	Plasma Membrane	G-protein coupled receptor
3.001	8.74E-03	3.001	A_55_P2133756		Olfr1196 (includes others)	olfactory receptor 1196	Plasma Membrane	G-protein coupled receptor
2.189	5.86E-03	2.189	A_55_P2099468		Olfr1226	olfactory receptor 1226	Plasma Membrane	G-protein coupled receptor
1.920	3.32E-02	1.920	A_55_P2142172		Olfr1229	olfactory receptor 1229	Plasma Membrane	G-protein coupled receptor
4.750	1.66E-02	4.750	A_55_P2097544		Olfr1287	olfactory receptor 1287	Plasma Membrane	G-protein coupled receptor
2.297	9.79E-03	2.297	A_55_P2012624		Olfr1331/Olfr1333	olfactory receptor 1331	Plasma Membrane	G-protein coupled receptor
3.648	4.41E-02	3.648	A_55_P2088941		Olfr1388	olfactory receptor 1388	Plasma Membrane	G-protein coupled receptor
2.007	1.45E-03	2.007	A_52_P71624		Olfr1410	olfactory receptor 1410	Plasma Membrane	G-protein coupled receptor
2.149	1.06E-02	2.149	A_55_P1996711		Olfr1443	olfactory receptor 1443	Plasma Membrane	G-protein coupled receptor
1.825	8.89E-03	1.825	A_55_P2175579		Olfr1466	olfactory receptor 1466	Plasma Membrane	G-protein coupled receptor
1.711	2.62E-02	1.711	A_52_P524227		Olfr149	olfactory receptor 149	Plasma Membrane	G-protein coupled receptor
1.716	3.60E-02	1.716	A_55_P2017377		Olfr424	olfactory receptor 424	Plasma Membrane	G-protein coupled receptor
1.761	3.74E-02	1.761	A_55_P2127100		Olfr432	olfactory receptor 432	Plasma Membrane	G-protein coupled receptor
2.911	6.29E-03	2.911	A_55_P1981595		Olfr470	olfactory receptor 470	Plasma Membrane	G-protein coupled receptor
2.295	2.51E-03	2.295	A_55_P2006447		Olfr482	olfactory receptor 482	Plasma Membrane	G-protein coupled receptor
1.738	4.11E-03	1.738	A_55_P2134387		Olfr544	olfactory receptor 544	Plasma Membrane	G-protein coupled receptor
2.043	2.40E-02	2.043	A_52_P130686		Olfr549	olfactory receptor 549	Plasma Membrane	G-protein coupled receptor
2.876	1.76E-02	2.876	A_51_P107807		Olfr586	olfactory receptor 586	Plasma Membrane	G-protein coupled receptor
3.029	4.50E-03	3.029	A_51_P281608		Olfr609	olfactory receptor 609	Plasma Membrane	G-protein coupled receptor
3.631	7.18E-04	3.631	A_55_P2180685		Olfr649	olfactory receptor 649	Plasma Membrane	G-protein coupled receptor
2.342	1.57E-03	2.342	A_51_P477229		Olfr780	olfactory receptor 780	Plasma Membrane	G-protein coupled receptor
1.045		1.045	A_55_P1957715		Olfr930	olfactory receptor 930	Plasma Membrane	G-protein coupled receptor
2.807	3.75E-02	2.807	A_66_P102676		Olfr951/Olfr954	olfactory receptor 954	Plasma Membrane	G-protein coupled receptor
-2.820		2.820	A_51_P462192		OLR1	oxidized low density lipoprotein receptor 1	Plasma Membrane	transmembrane receptor
2.515	6.85E-04	2.515	A_55_P2121185		OMP	olfactory marker protein	Cytoplasm	other
1.725	1.21E-03	1.725	A_55_P2066593		OPRL1	opioid related nociceptin receptor 1	Plasma Membrane	G-protein coupled receptor	cebranopadol, buprenorphine/naloxone, buprenorphine, ZP120
2.554	7.48E-03	2.554	A_55_P2183919		OR10A4	olfactory receptor family 10 subfamily A member 4	Plasma Membrane	G-protein coupled receptor
4.162	2.62E-02	4.162	A_55_P2051308		OR1I1	olfactory receptor family 1 subfamily I member 1	Plasma Membrane	G-protein coupled receptor
1.660	1.16E-02	1.660	A_55_P2174753		OR2T8	olfactory receptor family 2 subfamily T member 8	Plasma Membrane	G-protein coupled receptor
1.366		1.366	A_55_P2163459		OR4D2	olfactory receptor family 4 subfamily D member 2	Plasma Membrane	G-protein coupled receptor
-1.909		1.909	A_51_P467511		OR52L1	olfactory receptor family 52 subfamily L member 1	Plasma Membrane	G-protein coupled receptor
5.380	1.10E-02	5.380	A_51_P504704		OR6B2	olfactory receptor family 6 subfamily B member 2	Plasma Membrane	G-protein coupled receptor
3.981	1.15E-02	3.981	A_55_P2158181		OR7D4	olfactory receptor family 7 subfamily D member 4	Plasma Membrane	G-protein coupled receptor
-2.841	9.77E-03	2.841	A_51_P296416		ORC6	origin recognition complex subunit 6	Nucleus	other
-2.275	1.21E-02	2.275	A_51_P382121		ORMDL1	ORMDL sphingolipid biosynthesis regulator 1	Cytoplasm	other
1.373		1.373	A_55_P2023484		OSBPL5	oxysterol binding protein like 5	Cytoplasm	transporter
-2.196	2.28E-02	2.196	A_52_P275354		OSBPL7	oxysterol binding protein like 7	Cytoplasm	other
1.705	2.25E-04	1.705	A_55_P1977426		OSCAR	osteoclast associated Ig-like receptor	Plasma Membrane	other
-1.657		1.657	A_51_P310548		OSGEP	O-sialoglycoprotein endopeptidase	Nucleus	peptidase
-1.536		1.536	A_52_P417825		OSGIN2	oxidative stress induced growth inhibitor family member 2	Other	other
-1.628	1.25E-03	1.628	A_52_P549954	D	Ost4	oligosaccharyltransferase complex subunit 4 (non-catalytic)	Other	other
-1.321		1.321	A_52_P316697	D	Ost4	oligosaccharyltransferase complex subunit 4 (non-catalytic)	Other	other
-2.478	4.95E-04	2.478	A_52_P592951		OSTC	oligosaccharyltransferase complex non-catalytic subunit	Cytoplasm	enzyme
-1.618	7.18E-04	1.618	A_55_P2179030		OSTF1	osteoclast stimulating factor 1	Nucleus	transcription regulator
2.420	2.45E-03	2.420	A_55_P2169909		OSTM1	osteoclastogenesis associated transmembrane protein 1	Cytoplasm	other
1.928	4.63E-03	1.928	A_51_P242687		OTOG	otogelin	Extracellular Space	enzyme
-2.254	1.83E-03	2.254	A_51_P320539		OTULIN	OTU deubiquitinase with linear linkage specificity	Cytoplasm	peptidase
2.136	1.26E-03	2.136	A_55_P1978571	D	OTX2	orthodenticle homeobox 2	Nucleus	transcription regulator
2.216	5.77E-03	2.216	A_55_P2049052	D	OTX2	orthodenticle homeobox 2	Nucleus	transcription regulator
-2.082	2.92E-02	2.082	A_55_P2134012		OXA1L	OXA1L mitochondrial inner membrane protein	Cytoplasm	enzyme
-1.756	1.47E-02	1.756	A_66_P108770		OXCT1	3-oxoacid CoA-transferase 1	Cytoplasm	enzyme
2.813		2.813	A_55_P2022629		Oxct2a/Oxct2b	3-oxoacid CoA transferase 2A	Cytoplasm	enzyme
5.062	7.49E-03	5.062	A_55_P2161903		OXT	oxytocin/neurophysin I prepropeptide	Extracellular Space	other
2.741	3.89E-04	2.741	A_51_P116326		P2RX3	purinergic receptor P2X 3	Plasma Membrane	ion channel
-3.536	7.22E-03	3.536	A_55_P2178678		P2RX5	purinergic receptor P2X 5	Plasma Membrane	ion channel
-3.352	9.87E-03	3.352	A_52_P547662		P2RY1	purinergic receptor P2Y1	Plasma Membrane	G-protein coupled receptor	clopidogrel/telmisartan, clopidogrel
-4.606	4.54E-02	4.606	A_55_P2105963		P2RY10	P2Y receptor family member 10	Plasma Membrane	G-protein coupled receptor
-1.455		1.455	A_55_P2179309		P2ry10b	purinergic receptor P2Y, G-protein coupled 10B	Plasma Membrane	G-protein coupled receptor
-2.456	3.40E-03	2.456	A_55_P1960197		P2RY14	purinergic receptor P2Y14	Plasma Membrane	G-protein coupled receptor
1.960	4.19E-04	1.960	A_52_P417620		PACS1	phosphofurin acidic cluster sorting protein 1	Cytoplasm	other
-2.887	4.76E-02	2.887	A_52_P514061		PADI4	peptidyl arginine deiminase 4	Cytoplasm	enzyme
1.740	5.40E-04	1.740	A_55_P1969156		PAM	peptidylglycine alpha-amidating monooxygenase	Plasma Membrane	enzyme
-1.756	5.01E-03	1.756	A_55_P2086258		PAN3	poly(A) specific ribonuclease subunit PAN3	Cytoplasm	other
1.850	3.67E-04	1.850	A_55_P2149927		Panct2	pluripotency-associated noncoding transcript 2	Nucleus	other
1.543		1.543	A_55_P2058315		PANX2	pannexin 2	Plasma Membrane	transporter
-2.125	8.63E-03	2.125	A_55_P2130877		PARL	presenilin associated rhomboid like	Cytoplasm	peptidase
1.792	2.66E-02	1.792	A_51_P114693		PARM1	prostate androgen-regulated mucin-like protein 1	Extracellular Space	other
2.343	4.19E-05	2.343	A_55_P2142858		PARP9	poly(ADP-ribose) polymerase family member 9	Nucleus	enzyme
2.792	3.03E-03	2.792	A_55_P2104425		PATJ	PATJ crumbs cell polarity complex component	Plasma Membrane	other
3.054	1.31E-03	3.054	A_55_P2075125		PAX2	paired box 2	Nucleus	transcription regulator
-1.020		1.020	A_55_P2150228		Paxip1	PAX interacting (with transcription-activation domain) protein 1	Nucleus	other
1.713	4.06E-02	1.713	A_55_P2085806		PAXX	PAXX non-homologous end joining factor	Cytoplasm	other
-1.814	4.72E-03	1.814	A_55_P1980326		PCBP1	poly(rC) binding protein 1	Nucleus	translation regulator
-1.035		1.035	A_55_P1980311		PCBP2	poly(rC) binding protein 2	Nucleus	other
-1.842	2.53E-03	1.842	A_51_P202430		PDAP1	PDGFA associated protein 1	Cytoplasm	other
-5.120	1.37E-04	5.120	A_55_P2187141	D	PDCD1LG2	programmed cell death 1 ligand 2	Plasma Membrane	enzyme	CA-170, anti PD-L2 antibody
-3.859	2.44E-04	3.859	A_55_P2122075	D	PDCD1LG2	programmed cell death 1 ligand 2	Plasma Membrane	enzyme	CA-170, anti PD-L2 antibody
-2.261	1.62E-03	2.261	A_66_P124925	D	PDCD5	programmed cell death 5	Nucleus	other
-2.169	3.28E-03	2.169	A_55_P2034555	D	PDCD5	programmed cell death 5	Nucleus	other
-1.789	4.69E-03	1.789	A_66_P133498		PDCD6IP	programmed cell death 6 interacting protein	Cytoplasm	other
-1.614		1.614	A_55_P1957373		PDCL	phosducin like	Cytoplasm	enzyme
-2.017	4.83E-02	2.017	A_52_P622442		PDCL3	phosducin like 3	Cytoplasm	other
1.624	4.06E-04	1.624	A_55_P2095153		PDF	peptide deformylase, mitochondrial	Cytoplasm	enzyme
1.009		1.009	A_55_P2125588		PDGFA	platelet derived growth factor subunit A	Extracellular Space	growth factor
2.290	1.68E-02	2.290	A_55_P2047310		PDGFB	platelet derived growth factor subunit B	Extracellular Space	growth factor	pegpleranib
2.842	4.36E-02	2.842	A_51_P466229		PDGFRL	platelet derived growth factor receptor like	Plasma Membrane	kinase
-2.331	3.77E-04	2.331	A_55_P1969776	D	PDHB	pyruvate dehydrogenase E1 beta subunit	Cytoplasm	enzyme
-2.236	6.41E-04	2.236	A_55_P1953972	D	PDHB	pyruvate dehydrogenase E1 beta subunit	Cytoplasm	enzyme
-1.616	3.83E-03	1.616	A_66_P129730		PDIA3	protein disulfide isomerase family A member 3	Cytoplasm	peptidase
-2.262	1.96E-04	2.262	A_51_P328300		PDIA4	protein disulfide isomerase family A member 4	Cytoplasm	enzyme
-2.545	5.91E-04	2.545	A_55_P2053491		PDIA6	protein disulfide isomerase family A member 6	Cytoplasm	enzyme
-1.677		1.677	A_55_P2269497		PDP1	pyruvate dehyrogenase phosphatase catalytic subunit 1	Cytoplasm	phosphatase	CPI-613
-1.100		1.100	A_55_P2033055		PDP1	pyruvate dehyrogenase phosphatase catalytic subunit 1	Cytoplasm	phosphatase	CPI-613
2.183	2.08E-02	2.183	A_55_P2068891		PEAR1	platelet endothelial aggregation receptor 1	Plasma Membrane	other
-2.172	1.82E-03	2.172	A_51_P171697		PEBP1	phosphatidylethanolamine binding protein 1	Cytoplasm	other
-1.029		1.029	A_55_P2087087		PECAM1	platelet and endothelial cell adhesion molecule 1	Plasma Membrane	other
-1.455		1.455	A_55_P2005055		PEPD	peptidase D	Cytoplasm	peptidase
2.418	2.79E-03	2.418	A_55_P2019327		PER1	period circadian regulator 1	Nucleus	transcription regulator	avibactam
-2.692	8.04E-04	2.692	A_55_P1969660		PEX26	peroxisomal biogenesis factor 26	Cytoplasm	other
-2.469	1.41E-02	2.469	A_51_P368855		PFDN6	prefoldin subunit 6	Cytoplasm	other
-6.054	8.77E-03	6.054	A_55_P1992959		PFKFB4	6-phosphofructo-2-kinase/fructose-2,6-biphosphatase 4	Cytoplasm	kinase
-2.563	5.57E-05	2.563	A_51_P378856		PFKP	phosphofructokinase, platelet	Cytoplasm	kinase
-1.959	3.29E-03	1.959	A_52_P341449		PGM3	phosphoglucomutase 3	Cytoplasm	enzyme
-2.186	8.30E-04	2.186	A_51_P144581		PGRMC1	progesterone receptor membrane component 1	Plasma Membrane	transmembrane receptor
-2.010	5.96E-03	2.010	A_55_P2145908		PHB	prohibitin	Nucleus	transcription regulator	prohibitin-targeting peptide 1
1.562	4.61E-02	1.562	A_55_P2186405		PHC1	polyhomeotic homolog 1	Nucleus	transcription regulator
1.005		1.005	A_55_P2038262		PHF11	PHD finger protein 11	Nucleus	other
1.901	1.23E-02	1.901	A_55_P2128263		PHF21A	PHD finger protein 21A	Nucleus	other
-2.383	1.18E-02	2.383	A_55_P2046262	D	PHGDH	phosphoglycerate dehydrogenase	Cytoplasm	enzyme
-1.861	1.20E-02	1.861	A_55_P2092310	D	PHGDH	phosphoglycerate dehydrogenase	Cytoplasm	enzyme
-2.328	2.08E-02	2.328	A_55_P2143041	D	PHGDH	phosphoglycerate dehydrogenase	Cytoplasm	enzyme
1.064		1.064	A_66_P129622		PHLDB3	pleckstrin homology like domain family B member 3	Other	other
-1.312		1.312	A_51_P345467		PI4K2A	phosphatidylinositol 4-kinase type 2 alpha	Cytoplasm	kinase
-2.075	2.75E-02	2.075	A_52_P454994		PI4KA	phosphatidylinositol 4-kinase alpha	Cytoplasm	kinase
-1.741		1.741	A_55_P2006668		PI4KB	phosphatidylinositol 4-kinase beta	Cytoplasm	kinase
-2.447	1.25E-02	2.447	A_55_P2041539	D	PIGX	phosphatidylinositol glycan anchor biosynthesis class X	Cytoplasm	other
-2.302	1.68E-02	2.302	A_66_P123448	D	PIGX	phosphatidylinositol glycan anchor biosynthesis class X	Cytoplasm	other
2.142	4.25E-02	2.142	A_55_P2184284		PIH1D3	PIH1 domain containing 3	Cytoplasm	other
-2.993		2.993	A_51_P189746		PIM3	Pim-3 proto-oncogene, serine/threonine kinase	Cytoplasm	kinase	SGI 1776, PIM/FLT3 kinase inhibitor SEL24, LGH447, AZD-1208
-1.716	2.05E-03	1.716	A_55_P2174258	D	PIN4	peptidylprolyl cis/trans isomerase, NIMA-interacting 4	Nucleus	enzyme
-1.812	2.05E-02	1.812	A_55_P1969543	D	PIN4	peptidylprolyl cis/trans isomerase, NIMA-interacting 4	Nucleus	enzyme
2.861	1.11E-03	2.861	A_55_P2002309		PIP5KL1	phosphatidylinositol-4-phosphate 5-kinase like 1	Plasma Membrane	kinase
-1.051		1.051	A_66_P122158		Pisd-ps3	phosphatidylserine decarboxylase, pseudogene 3	Other	other
2.029	1.49E-04	2.029	A_51_P477614		PITX3	paired like homeodomain 3	Nucleus	transcription regulator
2.158	2.01E-04	2.158	A_55_P2076989		PKD1L2	polycystin 1 like 2 (gene/pseudogene)	Other	ion channel
3.978	9.49E-03	3.978	A_55_P2070598		PKD1L3	polycystin 1 like 3, transient receptor potential channel interacting	Plasma Membrane	ion channel
-2.641	9.10E-03	2.641	A_51_P225427		PKP2	plakophilin 2	Plasma Membrane	other
-1.514	1.20E-02	1.514	A_52_P302433		PLAU	plasminogen activator, urokinase	Extracellular Space	peptidase
6.024	2.55E-03	6.024	A_55_P2172969		PLB1	phospholipase B1	Cytoplasm	enzyme
-2.130	9.78E-04	2.130	A_55_P2319370		PLEKHA3	pleckstrin homology domain containing A3	Cytoplasm	other
-1.797		1.797	A_51_P418725		PLEKHF1	pleckstrin homology and FYVE domain containing 1	Cytoplasm	other
-1.894	2.95E-04	1.894	A_51_P293982		PLEKHO2	pleckstrin homology domain containing O2	Cytoplasm	other
-5.626	5.47E-07	5.626	A_51_P131561	D	PLET1	placenta expressed transcript 1	Plasma Membrane	other
-4.792	5.47E-07	4.792	A_52_P506995	D	PLET1	placenta expressed transcript 1	Plasma Membrane	other
-3.826	2.37E-02	3.826	A_55_P2024555		Plpp1	phospholipid phosphatase 1	Plasma Membrane	phosphatase
-10.301	1.75E-03	10.301	A_52_P470466		PLPPR4	phospholipid phosphatase related 4	Plasma Membrane	phosphatase
-1.722	4.05E-04	1.722	A_55_P1987979		PLRG1	pleiotropic regulator 1	Nucleus	other
2.906	9.78E-03	2.906	A_51_P414653		PLVAP	plasmalemma vesicle associated protein	Plasma Membrane	other
-1.193		1.193	A_55_P2022211		PLXDC2	plexin domain containing 2	Extracellular Space	other
2.504	1.12E-02	2.504	A_51_P501922		PLXNA1	plexin A1	Plasma Membrane	transmembrane receptor
-2.567	6.84E-05	2.567	A_55_P2151822		PLXND1	plexin D1	Plasma Membrane	transmembrane receptor
-3.664	1.85E-02	3.664	A_55_P2059332		PNKD	PNKD metallo-beta-lactamase domain containing	Nucleus	other
1.663	1.21E-03	1.663	A_55_P2061492		PNLDC1	PARN like, ribonuclease domain containing 1	Cytoplasm	enzyme
-2.035	1.13E-02	2.035	A_51_P192589		PNO1	partner of NOB1 homolog	Nucleus	other
-1.104		1.104	A_55_P2102936		PNRC1	proline rich nuclear receptor coactivator 1	Nucleus	other
2.331	7.41E-03	2.331	A_55_P2068306		POLR1B	RNA polymerase I subunit B	Nucleus	enzyme
-1.873	3.21E-02	1.873	A_55_P1972923		POLR1D	RNA polymerase I and III subunit D	Nucleus	enzyme
1.555	8.80E-04	1.555	A_55_P2096823	D	POLR2C	RNA polymerase II subunit C	Nucleus	enzyme
-1.890	1.35E-02	1.890	A_55_P2034230	D	POLR2C	RNA polymerase II subunit C	Nucleus	enzyme
-2.092	7.13E-04	2.092	A_51_P367843		POLR2G	RNA polymerase II subunit G	Nucleus	enzyme
-2.351	4.53E-02	2.351	A_55_P1967720		POLR2I	RNA polymerase II subunit I	Nucleus	transcription regulator
-1.697	2.37E-03	1.697	A_55_P1996872		POLR2K	RNA polymerase II subunit K	Nucleus	enzyme
-1.769	6.87E-03	1.769	A_55_P1956517		POLR2L	RNA polymerase II subunit L	Nucleus	enzyme
-1.901	7.45E-04	1.901	A_55_P1995623		POMP	proteasome maturation protein	Nucleus	other
-1.155		1.155	A_55_P2047698		POP7	POP7 homolog, ribonuclease P/MRP subunit	Nucleus	enzyme
-2.140	9.09E-03	2.140	A_55_P2029574		POR	cytochrome p450 oxidoreductase	Cytoplasm	enzyme	carboplatin/doxorubicin, nitazoxanide, cisplatin/doxorubicin/ifosfamide, cisplatin/doxorubicin, daunorubicin/tretinoin, cisplatin/doxorubicin/methotrexate, daunorubicin, doxorubicin/streptozocin, dacarbazine/doxorubicin, doxorubicin/ifosfamide, dacarbazine/doxorubicin/ifosfamide, cisplatin/doxorubicin/ifosfamide/methotrexate, doxorubicin, doxorubicin/tretinoin, nitazoxanide/peginterferon alfa-2a/…
1.804		1.804	A_55_P2026420		POU6F1	POU class 6 homeobox 1	Nucleus	transcription regulator
-1.154		1.154	A_51_P106799		PPARG	peroxisome proliferator activated receptor gamma	Nucleus	ligand-dependent nuclear receptor	glimepiride/pioglitazone, bezafibrate, glimepiride/rosiglitazone, hydrochlorothiazide/telmisartan, pioglitazone, clopidogrel/telmisartan, balsalazide, icosapent, aspirin/dipyridamole/telmisartan, troglitazone, alogliptin/pioglitazone, telmisartan, inolitazone, farglitazar, sulfasalazine, rosiglitazone, nicotinic acid/pioglitazone, aleglitazar, tesaglitazar, GED-0507-34-levo, amlodipine/telmisarta…
-1.530		1.530	A_51_P428372		Ppbp	pro-platelet basic protein	Other	cytokine
-1.390		1.390	A_55_P1998374		PPFIBP1	PPFIA binding protein 1	Plasma Membrane	other
-1.834	9.55E-05	1.834	A_55_P1976754		PPIA	peptidylprolyl isomerase A	Cytoplasm	enzyme	cyclosporine A/sirolimus/tacrolimus, N-methyl-4-Ile-cyclosporin, alemtuzumab/cyclosporin A, cyclosporin A, cyclosporine A/tacrolimus, cyclosporin A/methotrexate
-3.461	1.94E-04	3.461	A_51_P161086		PPIC	peptidylprolyl isomerase C	Cytoplasm	enzyme
-1.456		1.456	A_55_P2086510		PPID	peptidylprolyl isomerase D	Cytoplasm	enzyme
-2.142	2.76E-02	2.142	A_51_P484832		PPM1G	protein phosphatase, Mg2+/Mn2+ dependent 1G	Nucleus	phosphatase
-4.947	3.70E-03	4.947	A_55_P2033510		PPM1M	protein phosphatase, Mg2+/Mn2+ dependent 1M	Nucleus	phosphatase
-1.020		1.020	A_55_P2078246		PPP1R10	protein phosphatase 1 regulatory subunit 10	Nucleus	other
-2.067	1.01E-02	2.067	A_66_P110791		PPP1R11	protein phosphatase 1 regulatory inhibitor subunit 11	Cytoplasm	enzyme
-1.769	5.52E-05	1.769	A_55_P2109263	D	PPP1R14B	protein phosphatase 1 regulatory inhibitor subunit 14B	Cytoplasm	phosphatase
-1.648	9.21E-05	1.648	A_55_P1984751	D	PPP1R14B	protein phosphatase 1 regulatory inhibitor subunit 14B	Cytoplasm	phosphatase
-1.555	5.76E-04	1.555	A_55_P1994913		PPP2CB	protein phosphatase 2 catalytic subunit beta	Cytoplasm	phosphatase
-2.418	1.89E-02	2.418	A_66_P106470		PPP2R3A	protein phosphatase 2 regulatory subunit B''alpha	Nucleus	phosphatase
-2.632	1.27E-02	2.632	A_55_P2105873	D	Ppp2r5c	protein phosphatase 2, regulatory subunit B', gamma	Nucleus	phosphatase
-1.674		1.674	A_66_P139664	D	Ppp2r5c	protein phosphatase 2, regulatory subunit B', gamma	Nucleus	phosphatase
-2.202	2.27E-03	2.202	A_55_P1990755		PPP3R1	protein phosphatase 3 regulatory subunit B, alpha	Cytoplasm	phosphatase	cyclosporin A, cyclosporin A/methotrexate
-2.034	2.11E-03	2.034	A_55_P2058152		PPP4R3B	protein phosphatase 4 regulatory subunit 3B	Nucleus	other
1.858	3.44E-02	1.858	A_55_P2130565		PRDM11	PR/SET domain 11	Other	other
-1.939	1.66E-02	1.939	A_51_P100828		PRDX3	peroxiredoxin 3	Cytoplasm	enzyme
-1.828	1.05E-02	1.828	A_55_P2070241		PREB	prolactin regulatory element binding	Nucleus	transcription regulator
-1.914	9.53E-04	1.914	A_55_P2061874	D	PRELID1	PRELI domain containing 1	Cytoplasm	other
-1.913	1.41E-03	1.913	A_55_P2008347	D	PRELID1	PRELI domain containing 1	Cytoplasm	other
-1.817	3.81E-04	1.817	A_51_P381749		PRELID3B	PRELI domain containing 3B	Cytoplasm	other
1.748		1.748	A_55_P2144736		PRELP	proline and arginine rich end leucine rich repeat protein	Extracellular Space	other
1.650	4.45E-04	1.650	A_55_P2000039		PRF1	perforin 1	Cytoplasm	transporter
1.565		1.565	A_51_P383857		Prh1/Prp2	proline rich protein HaeIII subfamily 1	Other	other
-3.882	1.58E-02	3.882	A_55_P1954758		PRICKLE1	prickle planar cell polarity protein 1	Nucleus	other
2.310	8.53E-03	2.310	A_55_P2179964		PRICKLE4	prickle planar cell polarity protein 4	Other	other
-2.356	2.07E-03	2.356	A_51_P460734	D	PRKCD	protein kinase C delta	Cytoplasm	kinase	ingenol mebutate
-1.534	1.78E-02	1.534	A_55_P2008071	D	PRKCD	protein kinase C delta	Cytoplasm	kinase	ingenol mebutate
4.313	8.98E-03	4.313	A_52_P72587		PRKCQ	protein kinase C theta	Cytoplasm	kinase	ingenol mebutate, sotrastaurin
-1.858		1.858	A_51_P499441		PRKD2	protein kinase D2	Cytoplasm	kinase
-21.142	2.41E-02	21.142	A_55_P2066081		PRMT6	protein arginine methyltransferase 6	Nucleus	enzyme
-8.412	1.39E-03	8.412	A_51_P483280		PRNP	prion protein	Plasma Membrane	other
2.001	5.30E-03	2.001	A_51_P295967		PROC	protein C, inactivator of coagulation factors Va and VIIIa	Extracellular Space	peptidase
-2.609	3.72E-02	2.609	A_51_P393426		PROS1	protein S	Extracellular Space	other
-2.540	1.24E-02	2.540	A_51_P340704		PRPF31	pre-mRNA processing factor 31	Nucleus	other
-4.050	7.72E-04	4.050	A_51_P508959		PRR15	proline rich 15	Other	other
2.429	1.78E-03	2.429	A_55_P2105694		PRR29	proline rich 29	Other	other
1.728	1.80E-02	1.728	A_66_P113599		Prss23os		Other	other
2.016	5.11E-05	2.016	A_55_P2007485		PRSS27	serine protease 27	Extracellular Space	peptidase
2.482		2.482	A_51_P241935		Prss30	protease, serine 30	Plasma Membrane	peptidase
1.641	5.37E-04	1.641	A_51_P114966		PRSS37	serine protease 37	Extracellular Space	peptidase
-1.656	5.47E-03	1.656	A_55_P1980302	D	PSENEN	presenilin enhancer, gamma-secretase subunit	Plasma Membrane	peptidase
-1.679	5.94E-03	1.679	A_55_P1987770	D	PSENEN	presenilin enhancer, gamma-secretase subunit	Plasma Membrane	peptidase
1.774	7.30E-05	1.774	A_55_P2067741	D	Psg18 (includes others)	pregnancy specific glycoprotein 18	Extracellular Space	other
4.696	2.28E-02	4.696	A_55_P2024868	D	Psg18 (includes others)	pregnancy specific glycoprotein 18	Extracellular Space	other
1.918	1.19E-02	1.918	A_55_P2074521	D	Psg18 (includes others)	pregnancy specific glycoprotein 18	Extracellular Space	other
-1.749	4.03E-04	1.749	A_51_P415945		PSMA2	proteasome subunit alpha 2	Cytoplasm	peptidase
-1.888	4.09E-04	1.888	A_55_P1952127		PSMA3	proteasome subunit alpha 3	Cytoplasm	peptidase
-2.159	5.40E-04	2.159	A_51_P428364		PSMA6	proteasome subunit alpha 6	Cytoplasm	peptidase
-1.899	2.26E-03	1.899	A_52_P570266		PSMB10	proteasome subunit beta 10	Cytoplasm	peptidase	carfilzomib/dexamethasone, carfilzomib/dexamethasone/rituximab, carfilzomib, carfilzomib/dexamethasone/lenalidomide
-2.118	1.46E-04	2.118	A_55_P2144850		PSMB5	proteasome subunit beta 5	Cytoplasm	peptidase	bortezomib/dexamethasone/rituximab, bortezomib/thalidomide, ixazomib citrate, bortezomib/cladribine/rituximab, bortezomib/dexamethasone/pomalidomide, bortezomib/doxorubicin, bortezomib/dexamethasone/thalidomide, bortezomib/paclitaxel, bortezomib/fulvestrant, bortezomib/rituximab, bortezomib/sorafenib, carfilzomib, bortezomib/lenalidomide, carfilzomib/dexamethasone/lenalidomide, bortezomib/dexamet…
-1.787	2.06E-04	1.787	A_55_P2035657		PSMB6	proteasome subunit beta 6	Nucleus	peptidase
-1.725	1.13E-02	1.725	A_55_P2103422	D	PSMC2	proteasome 26S subunit, ATPase 2	Nucleus	peptidase
-1.636		1.636	A_55_P2051874	D	PSMC2	proteasome 26S subunit, ATPase 2	Nucleus	peptidase
-1.798	1.79E-03	1.798	A_55_P2061591		PSMD1	proteasome 26S subunit, non-ATPase 1	Cytoplasm	other	bortezomib/cladribine/rituximab, bortezomib/dexamethasone/pomalidomide, bortezomib/doxorubicin, bortezomib/dexamethasone/thalidomide, bortezomib/paclitaxel, bortezomib/fulvestrant, bortezomib/rituximab, bortezomib/sorafenib, bortezomib/lenalidomide, bortezomib/dexamethasone/lenalidomide, bortezomib/dexamethasone/doxorubicin, bortezomib/prednisone, bortezomib/dexamethasone, bortezomib/vorinostat, …
-1.753	1.31E-04	1.753	A_52_P652212		PSMD14	proteasome 26S subunit, non-ATPase 14	Cytoplasm	peptidase
-2.011	3.32E-04	2.011	A_55_P1990894		PSMD4	proteasome 26S subunit, non-ATPase 4	Cytoplasm	other
-1.646	5.66E-04	1.646	A_55_P2043009		PSMG2	proteasome assembly chaperone 2	Nucleus	other
-2.654	2.91E-02	2.654	A_51_P289987		PSMG3	proteasome assembly chaperone 3	Other	other
-1.991	3.55E-03	1.991	A_51_P462692		PTBP1	polypyrimidine tract binding protein 1	Nucleus	enzyme
-2.194	3.33E-02	2.194	A_51_P262101		PTCD2	pentatricopeptide repeat domain 2	Cytoplasm	other
2.308	1.20E-02	2.308	A_55_P2100928		PTGDS	prostaglandin D2 synthase	Cytoplasm	enzyme
-2.401		2.401	A_55_P1975481		PTGER3	prostaglandin E receptor 3	Plasma Membrane	G-protein coupled receptor	prostaglandin E2, bimatoprost/timolol, bimatoprost, diclofenac/misoprostol, misoprostol, prostaglandin E1
-2.001	1.99E-04	2.001	A_55_P1994355		PTGES3	prostaglandin E synthase 3	Cytoplasm	enzyme
-3.774	1.10E-02	3.774	A_55_P1994309		PTGIR	prostaglandin I2 receptor	Plasma Membrane	G-protein coupled receptor	treprostinil, iloprost, selexipag, epoprostenol
-1.886	1.28E-04	1.886	A_51_P279100		PTGS1	prostaglandin-endoperoxide synthase 1	Cytoplasm	enzyme	sulindac/tamoxifen, esomeprazole/naproxen, acetaminophen/oxycodone, piroxicam, salicylic acid, raloxifene/sulindac, 8Z,11Z,14Z-eicosatrienoic acid, fenoprofen, acetaminophen, aspirin/rivaroxaban/ticlopidine, phenacetin, balsalazide, aspirin/caffeine/orphenadrine, acetaminophen/hydrocodone, aspirin/dabigatran etexilate, ketorolac/phenylephrine, acetaminophen/caffeine/dihydrocodeine, triflusal, dic…
-1.486	5.25E-03	1.486	A_55_P1963491		Ptma (includes others)	prothymosin alpha	Nucleus	other
2.311	1.02E-03	2.311	A_55_P2007871		PTPDC1	protein tyrosine phosphatase domain containing 1	Extracellular Space	phosphatase
-2.149	3.75E-03	2.149	A_55_P2080850		PTPN2	protein tyrosine phosphatase non-receptor type 2	Cytoplasm	phosphatase
-1.986	9.33E-03	1.986	A_55_P1992074		PTPRA	protein tyrosine phosphatase receptor type A	Plasma Membrane	phosphatase
-1.159		1.159	A_55_P2227335		PTPRE	protein tyrosine phosphatase receptor type E	Plasma Membrane	phosphatase
-1.759	2.65E-04	1.759	A_55_P1992099		PTPRJ	protein tyrosine phosphatase receptor type J	Plasma Membrane	phosphatase
-3.132	1.34E-02	3.132	A_55_P2227355		PTPRO	protein tyrosine phosphatase receptor type O	Plasma Membrane	phosphatase
-2.201		2.201	A_55_P1957474		PUS7	pseudouridine synthase 7	Nucleus	enzyme
3.883	1.85E-02	3.883	A_55_P2104332		PXDN	peroxidasin	Extracellular Space	enzyme
-1.883	6.10E-03	1.883	A_55_P2100700		PYGO2	pygopus family PHD finger 2	Nucleus	other
1.882	1.45E-02	1.882	A_52_P366462		PYY	peptide YY	Extracellular Space	other
2.844		2.844	A_52_P599789		QRICH2	glutamine rich 2	Extracellular Space	other
-3.256	4.85E-05	3.256	A_55_P2134790		QSOX1	quiescin sulfhydryl oxidase 1	Cytoplasm	enzyme
1.828		1.828	A_55_P2095354		Rab10os	RAB10, member RAS oncogene family, opposite strand	Other	other
2.749	5.31E-03	2.749	A_55_P2082156		RAB11FIP3	RAB11 family interacting protein 3	Cytoplasm	other
2.265	2.28E-05	2.265	A_55_P2125663		Rab11fip4os1	RAB11 family interacting protein 4 (class II), opposite strand 1	Other	other
-1.918	1.70E-03	1.918	A_51_P344947		RAB1B	RAB1B, member RAS oncogene family	Cytoplasm	other
2.985	8.76E-05	2.985	A_55_P2010121		RAB27B	RAB27B, member RAS oncogene family	Cytoplasm	enzyme
-2.230	2.63E-03	2.230	A_51_P354572		RAB35	RAB35, member RAS oncogene family	Cytoplasm	enzyme
2.465	8.97E-04	2.465	A_55_P2125311		RAB3B	RAB3B, member RAS oncogene family	Cytoplasm	enzyme
-3.168	2.77E-03	3.168	A_55_P1994927		RAB3IL1	RAB3A interacting protein like 1	Cytoplasm	other
-1.813	1.13E-02	1.813	A_55_P2084626		RAB5B	RAB5B, member RAS oncogene family	Cytoplasm	enzyme
-1.532	2.63E-03	1.532	A_55_P2107477		RAB5C	RAB5C, member RAS oncogene family	Cytoplasm	enzyme
-1.847	5.11E-04	1.847	A_51_P450100		RAB5IF	RAB5 interacting factor	Cytoplasm	other
-1.865	9.94E-03	1.865	A_55_P2035937		RAB6A	RAB6A, member RAS oncogene family	Cytoplasm	enzyme
-1.410		1.410	A_55_P2174821		RAB8A	RAB8A, member RAS oncogene family	Plasma Membrane	enzyme
2.795	1.08E-03	2.795	A_55_P2161923		RABGAP1	RAB GTPase activating protein 1	Cytoplasm	other
-1.941	2.76E-02	1.941	A_55_P2117791		RABGGTB	Rab geranylgeranyltransferase subunit beta	Cytoplasm	enzyme
-1.872	3.17E-04	1.872	A_55_P2076489		RAC1	Rac family small GTPase 1	Plasma Membrane	enzyme
-1.805		1.805	A_66_P136228		RAI14	retinoic acid induced 14	Nucleus	transcription regulator
2.123	1.18E-02	2.123	A_55_P2105633		RALGAPA2	Ral GTPase activating protein catalytic alpha subunit 2	Cytoplasm	other
-1.559		1.559	A_55_P2153431		RALGDS	ral guanine nucleotide dissociation stimulator	Cytoplasm	other
-5.344	2.25E-05	5.344	A_55_P2101340	D	RAMP3	receptor activity modifying protein 3	Plasma Membrane	other	pramlintide
-7.583	3.19E-05	7.583	A_55_P1954835	D	RAMP3	receptor activity modifying protein 3	Plasma Membrane	other	pramlintide
-1.860	6.34E-05	1.860	A_55_P2037116		RAN	RAN, member RAS oncogene family	Nucleus	enzyme
-2.019	4.10E-04	2.019	A_55_P2147971		RANBP1	RAN binding protein 1	Nucleus	other
2.190	2.29E-04	2.190	A_55_P2087322		RAPSN	receptor associated protein of the synapse	Plasma Membrane	other
-1.584	4.33E-03	1.584	A_55_P2095342		RARA	retinoic acid receptor alpha	Nucleus	ligand-dependent nuclear receptor	daunorubicin/tretinoin, alitretinoin, acitretin, AGN 190299, arsenic trioxide, NRX-195183, idarubicin/mitoxantrone/tretinoin, etretinate, idarubicin/tretinoin, tamibarotene, tretinoin, tazarotene, adapalene, doxorubicin/tretinoin, theophylline/tretinoin/valproic acid, isotretinoin
1.794	8.56E-03	1.794	A_55_P2071726		RASGEF1C	RasGEF domain family member 1C	Other	other
-1.345		1.345	A_55_P2143219		RASGRP2	RAS guanyl releasing protein 2	Cytoplasm	other
-1.746	1.86E-03	1.746	A_55_P2119032		Rasl2-9	RAS-like, family 2, locus 9	Nucleus	transporter
-2.329	2.49E-04	2.329	A_55_P2123822		RBBP7	RB binding protein 7, chromatin remodeling factor	Nucleus	transcription regulator
1.858	3.25E-04	1.858	A_55_P1953391		RBFOX1	RNA binding fox-1 homolog 1	Cytoplasm	other
-1.799	1.74E-03	1.799	A_55_P2078271	D	RBIS	ribosomal biogenesis factor	Nucleus	other
-1.980	1.58E-02	1.980	A_55_P2156944	D	RBIS	ribosomal biogenesis factor	Nucleus	other
-1.790	3.07E-04	1.790	A_55_P2076001		RBM12	RNA binding motif protein 12	Nucleus	other
-4.779	2.04E-02	4.779	A_55_P1996742		RBM14	RNA binding motif protein 14	Nucleus	transcription regulator
2.471	1.02E-04	2.471	A_52_P280360		RBM3	RNA binding motif protein 3	Cytoplasm	other
-2.473	4.41E-04	2.473	A_55_P1971872	D	RBM45	RNA binding motif protein 45	Cytoplasm	other
-2.367	8.48E-03	2.367	A_55_P2010906	D	RBM45	RNA binding motif protein 45	Cytoplasm	other
-1.726	1.97E-03	1.726	A_55_P2185573	D	RBMS1	RNA binding motif single stranded interacting protein 1	Nucleus	other
-1.328		1.328	A_55_P2096807	D	RBMS1	RNA binding motif single stranded interacting protein 1	Nucleus	other
1.962	7.40E-04	1.962	A_55_P2041060		RBP3	retinol binding protein 3	Extracellular Space	transporter
-13.053	2.92E-02	13.053	A_55_P2006118		RBP4	retinol binding protein 4	Extracellular Space	other
3.077	4.10E-02	3.077	A_52_P574759		RBPJL	recombination signal binding protein for immunoglobulin kappa J region like	Nucleus	transcription regulator
1.981	1.72E-03	1.981	A_51_P350332		RBPMS	RNA binding protein, mRNA processing factor	Cytoplasm	transcription regulator
-1.686	1.12E-02	1.686	A_52_P437230		Rbx1	ring-box 1	Cytoplasm	enzyme
-2.044	2.09E-02	2.044	A_55_P2059686		RCC1	regulator of chromosome condensation 1	Cytoplasm	other
-2.039	1.72E-03	2.039	A_55_P2016466		RCCD1	RCC1 domain containing 1	Other	other
1.889	6.80E-04	1.889	A_55_P1971734		RECK	reversion inducing cysteine rich protein with kazal motifs	Plasma Membrane	other
3.128	2.06E-02	3.128	A_55_P2159573		REEP6	receptor accessory protein 6	Plasma Membrane	other
-70.073	7.29E-05	70.073	A_51_P257951		Retnla	resistin like alpha	Extracellular Space	other
-1.940	4.60E-02	1.940	A_55_P1995652		REXO4	REX4 homolog, 3'-5' exonuclease	Nucleus	transcription regulator
-1.635	4.57E-03	1.635	A_55_P2042356		RFTN1	raftlin, lipid raft linker 1	Plasma Membrane	other
-1.298		1.298	A_55_P2170034		RGL1	ral guanine nucleotide dissociation stimulator like 1	Cytoplasm	other
9.152	5.84E-04	9.152	A_51_P260683		RGS1	regulator of G protein signaling 1	Plasma Membrane	enzyme
-1.714	6.96E-03	1.714	A_51_P218774		RGS10	regulator of G protein signaling 10	Cytoplasm	enzyme
-2.334	7.46E-04	2.334	A_55_P2078403		RGS19	regulator of G protein signaling 19	Cytoplasm	enzyme
1.718	3.72E-02	1.718	A_55_P2111114		RGS6	regulator of G protein signaling 6	Cytoplasm	enzyme
-2.135	7.58E-03	2.135	A_55_P2028259		RHBDF2	rhomboid 5 homolog 2	Cytoplasm	other
-1.652	1.10E-04	1.652	A_55_P2008081		RHOA	ras homolog family member A	Cytoplasm	enzyme
-2.173		2.173	A_66_P106113		RHOJ	ras homolog family member J	Cytoplasm	enzyme
2.041	4.39E-02	2.041	A_55_P2016367		Rhox3a (includes others)	reproductive homeobox 3A	Other	other
-2.314		2.314	A_52_P179785		RIPK2	receptor interacting serine/threonine kinase 2	Plasma Membrane	kinase	GSK2983559
-1.691	2.07E-02	1.691	A_51_P236175		RIT1	Ras like without CAAX 1	Plasma Membrane	enzyme
2.180	3.10E-04	2.180	A_55_P2240478		RITA1	RBPJ interacting and tubulin associated 1	Cytoplasm	other
1.768	1.85E-02	1.768	A_55_P2044627		RNASE10	ribonuclease A family member 10 (inactive)	Extracellular Space	other
-26.043	7.05E-08	26.043	A_51_P455338		RNASE2	ribonuclease A family member 2	Cytoplasm	enzyme
-2.055	2.02E-02	2.055	A_51_P237383		RNASE4	ribonuclease A family member 4	Extracellular Space	enzyme
-15.208	8.41E-05	15.208	A_51_P104608		RNASE6	ribonuclease A family member k6	Extracellular Space	enzyme
-2.248		2.248	A_51_P143915		RNF181	ring finger protein 181	Cytoplasm	enzyme
-3.146	4.87E-04	3.146	A_55_P2068607	D	RNF19B	ring finger protein 19B	Cytoplasm	enzyme
-3.789	4.08E-03	3.789	A_66_P124724	D	RNF19B	ring finger protein 19B	Cytoplasm	enzyme
1.823		1.823	A_55_P2026688		RNF213	ring finger protein 213	Cytoplasm	enzyme
1.925	3.85E-03	1.925	A_55_P2045765		RNF224	ring finger protein 224	Other	other
-2.037		2.037	A_52_P48546		RNF41	ring finger protein 41	Cytoplasm	enzyme
-1.538		1.538	A_51_P475249		RNF44	ring finger protein 44	Other	other
-1.589	1.76E-02	1.589	A_55_P2065501		RNF7	ring finger protein 7	Nucleus	enzyme
-1.520	3.48E-04	1.520	A_51_P148494		RNFT1	ring finger protein, transmembrane 1	Cytoplasm	enzyme
-1.590	1.33E-03	1.590	A_55_P2114467	D	ROMO1	reactive oxygen species modulator 1	Cytoplasm	other
-1.591	1.89E-03	1.591	A_55_P1980341	D	ROMO1	reactive oxygen species modulator 1	Cytoplasm	other
-1.535	2.39E-03	1.535	A_55_P1989276	D	ROMO1	reactive oxygen species modulator 1	Cytoplasm	other
-2.129	4.14E-03	2.129	A_51_P234308		RPA2	replication protein A2	Nucleus	other
-1.960	1.20E-05	1.960	A_55_P2094237		RPL10A	ribosomal protein L10a	Nucleus	other
-2.547	7.76E-04	2.547	A_55_P2101910	D	RPL13A	ribosomal protein L13a	Cytoplasm	other
-2.449	5.65E-03	2.449	A_55_P2052613	D	RPL13A	ribosomal protein L13a	Cytoplasm	other
-1.725	3.01E-05	1.725	A_55_P2070913	D	RPL14	ribosomal protein L14	Cytoplasm	other
-1.796	4.19E-05	1.796	A_55_P2137461	D	RPL14	ribosomal protein L14	Cytoplasm	other
-1.947	6.74E-05	1.947	A_55_P2015989		RPL22	ribosomal protein L22	Cytoplasm	translation regulator
-1.748	2.14E-03	1.748	A_55_P1956948		RPL27	ribosomal protein L27	Cytoplasm	other
-1.956	3.88E-05	1.956	A_55_P2025023		RPL3	ribosomal protein L3	Nucleus	other	omacetaxine mepesuccinate
-1.742	3.56E-04	1.742	A_55_P2149049		Rpl32	ribosomal protein L32	Cytoplasm	other
-2.168	4.51E-04	2.168	A_55_P2029022	D	Rpl34 (includes others)	ribosomal protein L34	Cytoplasm	other
-1.792	7.92E-04	1.792	A_55_P2045085	D	Rpl34 (includes others)	ribosomal protein L34	Cytoplasm	other
-1.855	3.65E-04	1.855	A_55_P1978151	D	RPL35	ribosomal protein L35	Cytoplasm	other
-1.855	5.91E-04	1.855	A_55_P2149020	D	RPL35	ribosomal protein L35	Cytoplasm	other
-1.899	7.85E-04	1.899	A_55_P2019019	D	Rpl36a	ribosomal protein L36A	Cytoplasm	other
-1.900	8.04E-04	1.900	A_55_P1956707	D	Rpl36a	ribosomal protein L36A	Cytoplasm	other
-1.887	2.50E-04	1.887	A_55_P2091308		RPL38	ribosomal protein L38	Cytoplasm	other
-2.783	1.27E-02	2.783	A_66_P126080		RPL39	ribosomal protein L39	Cytoplasm	other
-1.795	2.34E-04	1.795	A_55_P2037922		RPL7A	ribosomal protein L7a	Cytoplasm	other
-1.904	9.54E-06	1.904	A_66_P139116		RPL8	ribosomal protein L8	Cytoplasm	other
-1.818	1.36E-04	1.818	A_55_P2185461	D	RPL9	ribosomal protein L9	Nucleus	other
-1.569	7.73E-04	1.569	A_55_P1998825	D	RPL9	ribosomal protein L9	Nucleus	other
-1.763	5.47E-04	1.763	A_55_P2048454		RPS2	ribosomal protein S2	Cytoplasm	other
-2.060	3.67E-04	2.060	A_55_P2137773		RPS24	ribosomal protein S24	Cytoplasm	other
-2.519	5.86E-05	2.519	A_51_P246903		RPS27L	ribosomal protein S27 like	Cytoplasm	translation regulator
-1.755	2.94E-04	1.755	A_55_P2109222		RPS3	ribosomal protein S3	Cytoplasm	enzyme
-1.892	1.99E-04	1.892	A_55_P2063992		RPS5	ribosomal protein S5	Cytoplasm	other
-1.955	1.02E-04	1.955	A_55_P2155397		RPS8	ribosomal protein S8	Cytoplasm	other
-5.848	1.08E-02	5.848	A_51_P226542		RPUSD2	RNA pseudouridine synthase domain containing 2	Other	enzyme
-2.779	1.29E-03	2.779	A_51_P226417		RRAGA	Ras related GTP binding A	Cytoplasm	enzyme
-1.647	1.62E-03	1.647	A_55_P2173982		RRM2	ribonucleotide reductase regulatory subunit M2	Nucleus	enzyme	docetaxel/gemcitabine/vincristine, cladribine/cytarabine/filgrastim/idarubicin/plerixafor, fludarabine phosphate/rituximab, cladribine, cytarabine/fludarabine phosphate/oxaliplatin/rituximab, gemcitabine/paclitaxel, cytarabine/fludarabine phosphate, cytarabine/filgrastim/fludarabine phosphate, gallium nitrate, hydroxyurea/6-mercaptopurine, gemcitabine, cladribine/cytarabine/filgrastim/idarubicin,…
-2.461		2.461	A_52_P573727		RRM2B	ribonucleotide reductase regulatory TP53 inducible subunit M2B	Nucleus	enzyme	cladribine/rituximab, cladribine/cytarabine/daunorubicin, cladribine/peginterferon alfa-2a, hydroxyurea, hydroxyurea/6-mercaptopurine, bortezomib/cladribine/rituximab, cladribine/cytarabine/decitabine, cladribine/cytarabine/filgrastim/idarubicin, cladribine/cytarabine/filgrastim/idarubicin/plerixafor, cladribine/recombinant interferon, cladribine, cladribine/cytarabine/filgrastim, triapine, cladr…
-2.431	7.78E-03	2.431	A_51_P314679		RRN3	RRN3 homolog, RNA polymerase I transcription factor	Nucleus	transcription regulator
2.487	6.71E-04	2.487	A_51_P150014		RRP7A	ribosomal RNA processing 7 homolog A	Cytoplasm	other
1.781	8.33E-03	1.781	A_55_P1966874		RTBDN	retbindin	Extracellular Space	other
1.167		1.167	A_55_P1982718		RTF2	replication termination factor 2	Nucleus	other
2.092	3.98E-02	2.092	A_55_P2139615		RTL6	retrotransposon Gag like 6	Other	other
-2.778	7.58E-06	2.778	A_55_P1983450	D	S100A4	S100 calcium binding protein A4	Cytoplasm	other
-2.850	9.96E-06	2.850	A_55_P1983448	D	S100A4	S100 calcium binding protein A4	Cytoplasm	other
-2.145	2.61E-04	2.145	A_51_P281089		S100A6	S100 calcium binding protein A6	Cytoplasm	transporter
-1.484		1.484	A_52_P5901		SAAL1	serum amyloid A like 1	Other	other
-3.310	1.78E-02	3.310	A_55_P2083023		SAC3D1	SAC3 domain containing 1	Cytoplasm	other
-2.623	2.20E-02	2.623	A_51_P519385		SACM1L	SAC1 like phosphatidylinositide phosphatase	Cytoplasm	phosphatase
-2.010	2.03E-02	2.010	A_66_P139167		SAFB	scaffold attachment factor B	Nucleus	other
-1.811	1.20E-03	1.811	A_55_P1956195		SAP18	Sin3A associated protein 18	Nucleus	transcription regulator
-1.839	1.25E-03	1.839	A_52_P652193		SAR1A	secretion associated Ras related GTPase 1A	Cytoplasm	enzyme
-1.427		1.427	A_55_P2082529		SAV1	salvador family WW domain containing protein 1	Cytoplasm	other
6.046	8.11E-03	6.046	A_55_P1964282		SBK3	SH3 domain binding kinase family member 3	Other	other
2.162	1.22E-02	2.162	A_55_P2003092		Sbp/Sbpl	spermine binding protein	Extracellular Space	other
-1.712	5.16E-03	1.712	A_55_P2041758		SCAND1	SCAN domain containing 1	Nucleus	transcription regulator
2.546	3.49E-03	2.546	A_51_P115178		SCARA3	scavenger receptor class A member 3	Plasma Membrane	transmembrane receptor
-2.415	2.09E-03	2.415	A_51_P129464		Scd2	stearoyl-Coenzyme A desaturase 2	Cytoplasm	enzyme
2.181	2.44E-04	2.181	A_55_P2007560		Scgb1b27 (includes others)	secretoglobin, family 1B, member 27	Extracellular Space	other
-3.952	8.95E-04	3.952	A_55_P1963920		SCIMP	SLP adaptor and CSK interacting membrane protein	Plasma Membrane	other
2.053	2.37E-04	2.053	A_55_P2050019		Scml2	Scm polycomb group protein like 2	Nucleus	other
-1.046		1.046	A_55_P2138769		SCN1A	sodium voltage-gated channel alpha subunit 1	Plasma Membrane	ion channel	procaine, riluzole, prilocaine, lidocaine/prilocaine, penicillin G/procaine, articaine, epinephrine/lidocaine, ropivacaine, zonisamide, epinephrine/prilocaine, phentermine/topiramate, phenacemide, articaine/epinephrine, topiramate, lamotrigine, phenazopyridine, lidocaine, fosphenytoin, chloroprocaine, permethrin, phenytoin
-13.759	1.91E-04	13.759	A_55_P2119772	D	SCN3A	sodium voltage-gated channel alpha subunit 3	Plasma Membrane	ion channel	riluzole, zonisamide
-2.596		2.596	A_55_P2065288	D	SCN3A	sodium voltage-gated channel alpha subunit 3	Plasma Membrane	ion channel	riluzole, zonisamide
-26.443	9.62E-03	26.443	A_66_P106808	D	SCN3A	sodium voltage-gated channel alpha subunit 3	Plasma Membrane	ion channel	riluzole, zonisamide
1.769	1.63E-04	1.769	A_55_P2003813		SCN3B	sodium voltage-gated channel beta subunit 3	Plasma Membrane	ion channel	riluzole, zonisamide
-1.323		1.323	A_55_P1990210		SCPEP1	serine carboxypeptidase 1	Cytoplasm	peptidase
2.031	2.28E-04	2.031	A_55_P2060429	D	SCUBE2	signal peptide, CUB domain and EGF like domain containing 2	Extracellular Space	other
1.908	2.57E-03	1.908	A_55_P2232988	D	SCUBE2	signal peptide, CUB domain and EGF like domain containing 2	Extracellular Space	other
-2.547		2.547	A_52_P93467		SDC4	syndecan 4	Plasma Membrane	other
-2.104	3.04E-02	2.104	A_55_P2012974		SDHA	succinate dehydrogenase complex flavoprotein subunit A	Cytoplasm	enzyme
-1.713	5.53E-03	1.713	A_66_P116126		SDHB	succinate dehydrogenase complex iron sulfur subunit B	Cytoplasm	enzyme
-1.622	1.46E-02	1.622	A_55_P2146780		SDHC	succinate dehydrogenase complex subunit C	Cytoplasm	enzyme
-1.404		1.404	A_51_P260871		SDHD	succinate dehydrogenase complex subunit D	Cytoplasm	enzyme	hexachlorophene
1.829	4.09E-03	1.829	A_66_P140599		SDK1	sidekick cell adhesion molecule 1	Plasma Membrane	other
1.114		1.114	A_55_P2034491		SDS	serine dehydratase	Cytoplasm	enzyme
2.245	8.49E-04	2.245	A_55_P2055557		SDSL	serine dehydratase like	Cytoplasm	enzyme
-1.849	1.25E-03	1.849	A_51_P359262		SEC11C	SEC11 homolog C, signal peptidase complex subunit	Cytoplasm	peptidase
-2.261	6.14E-03	2.261	A_52_P72839		SEC23A	Sec23 homolog A, coat complex II component	Cytoplasm	transporter
-2.165	1.29E-02	2.165	A_51_P273326		SEC31A	SEC31 homolog A, COPII coat complex component	Cytoplasm	other
-1.856	3.19E-03	1.856	A_52_P489729		SEC61A1	SEC61 translocon alpha 1 subunit	Cytoplasm	transporter
-2.292		2.292	A_55_P2012819		SEC61A2	SEC61 translocon alpha 2 subunit	Cytoplasm	transporter
-2.864	3.19E-05	2.864	A_55_P2051962	D	SEC61B	SEC61 translocon beta subunit	Cytoplasm	transporter
-3.086	3.60E-05	3.086	A_55_P2045481	D	SEC61B	SEC61 translocon beta subunit	Cytoplasm	transporter
-2.658	2.64E-04	2.658	A_66_P112593	D	SEC61B	SEC61 translocon beta subunit	Cytoplasm	transporter
-2.011	2.25E-03	2.011	A_55_P2155421		SEC61G	SEC61 translocon gamma subunit	Plasma Membrane	transporter
-1.431	4.52E-03	1.431	A_55_P2111237		SELENOF	selenoprotein F	Cytoplasm	enzyme
-1.585	1.49E-02	1.585	A_55_P2010704		SELENOH	selenoprotein H	Nucleus	other
-1.500	1.50E-03	1.500	A_55_P2128821		SELENOK	selenoprotein K	Cytoplasm	other
-1.398	1.04E-03	1.398	A_52_P117999		SELENOT	selenoprotein T	Cytoplasm	enzyme
-1.609	1.19E-03	1.609	A_51_P180032		SEM1	SEM1 26S proteasome complex subunit	Nucleus	peptidase
-1.926		1.926	A_55_P2076861		SEMA6D	semaphorin 6D	Plasma Membrane	other
-1.799	6.82E-04	1.799	A_55_P2070054		SENP3	SUMO specific peptidase 3	Nucleus	peptidase
1.626	6.14E-05	1.626	A_55_P1963764		SEPTIN1	septin 1	Cytoplasm	enzyme
-2.002	4.07E-04	2.002	A_66_P118513		SEPTIN11	septin 11	Nucleus	other
1.948	1.23E-02	1.948	A_51_P453196		SEPTIN12	septin 12	Cytoplasm	other
-29.200	6.21E-06	29.200	A_55_P2178137		SEPTIN3	septin 3	Cytoplasm	enzyme
-1.332		1.332	A_55_P1981664		SEPTIN8	septin 8	Extracellular Space	other
-1.910	2.08E-02	1.910	A_55_P2050997		SERINC4	serine incorporator 4	Other	other
21.368	1.35E-02	21.368	A_55_P2010312		SERPINA1	serpin family A member 1	Extracellular Space	other
-2.734		2.734	A_55_P2142226		Serpina3g (includes others)	serine (or cysteine) peptidase inhibitor, clade A, member 3G	Cytoplasm	other
-3.589		3.589	A_51_P326191		Serpina3g (includes others)	serine (or cysteine) peptidase inhibitor, clade A, member 3G	Cytoplasm	other
-3.376	4.83E-03	3.376	A_55_P1993933		Serpinb1c	serine (or cysteine) peptidase inhibitor, clade B, member 1c	Extracellular Space	other
-1.104		1.104	A_55_P1973159		SERPINF1	serpin family F member 1	Extracellular Space	other
-2.312	2.88E-05	2.312	A_55_P2119155	D	SET	SET nuclear proto-oncogene	Nucleus	phosphatase
-2.278	1.44E-04	2.278	A_55_P2160682	D	SET	SET nuclear proto-oncogene	Nucleus	phosphatase
-1.829		1.829	A_51_P470448		SETX	senataxin	Nucleus	enzyme
-1.866	5.70E-03	1.866	A_51_P297165		SF3A3	splicing factor 3a subunit 3	Nucleus	other
-2.195	1.29E-03	2.195	A_55_P1996223		SF3B4	splicing factor 3b subunit 4	Nucleus	other
-1.704	8.08E-03	1.704	A_51_P424781		SF3B6	splicing factor 3b subunit 6	Nucleus	other
-1.637	5.02E-03	1.637	A_55_P2009783		SFR1	SWI5 dependent homologous recombination repair protein 1	Nucleus	transcription regulator
-3.231	1.39E-03	3.231	A_51_P103780		SFT2D2	SFT2 domain containing 2	Cytoplasm	other
2.081	2.36E-03	2.081	A_55_P2020706		SGCA	sarcoglycan alpha	Plasma Membrane	other
2.310	3.09E-02	2.310	A_55_P2018219		SGIP1	SH3GL interacting endocytic adaptor 1	Cytoplasm	other
-1.070		1.070	A_55_P1984730		SGPL1	sphingosine-1-phosphate lyase 1	Cytoplasm	enzyme
2.985	2.33E-02	2.985	A_52_P523174		SH2D6	SH2 domain containing 6	Other	other
1.874	1.09E-04	1.874	A_55_P2054744		SH3BGRL2	SH3 domain binding glutamate rich protein like 2	Nucleus	other
-2.465	3.51E-05	2.465	A_55_P2081530		SH3BGRL3	SH3 domain binding glutamate rich protein like 3	Nucleus	other
-1.593	4.61E-02	1.593	A_55_P2066958		SH3GLB1	SH3 domain containing GRB2 like, endophilin B1	Cytoplasm	enzyme
2.871	1.56E-02	2.871	A_51_P115626		SHANK3	SH3 and multiple ankyrin repeat domains 3	Plasma Membrane	other
1.751	2.29E-04	1.751	A_55_P1972182		Siah1b	siah E3 ubiquitin protein ligase 1B	Nucleus	enzyme
-4.107	2.18E-03	4.107	A_55_P2112687		SIPA1L1	signal induced proliferation associated 1 like 1	Cytoplasm	other
-2.298	3.12E-04	2.298	A_55_P1975732		SIPA1L3	signal induced proliferation associated 1 like 3	Extracellular Space	other
1.661		1.661	A_55_P2185372		SIRT4	sirtuin 4	Cytoplasm	enzyme
-1.682		1.682	A_55_P2056186		SIVA1	SIVA1 apoptosis inducing factor	Cytoplasm	other
-2.990	7.43E-04	2.990	A_51_P268069		SIX1	SIX homeobox 1	Nucleus	transcription regulator
2.258	9.69E-03	2.258	A_55_P2157388		Skint10 (includes others)	selection and upkeep of intraepithelial T cells 9	Other	other
-1.676	2.21E-03	1.676	A_51_P252103		SLA2	Src like adaptor 2	Plasma Membrane	other
3.505	2.45E-02	3.505	A_66_P137384		SLC16A1	solute carrier family 16 member 1	Plasma Membrane	transporter	AZD-3965
-1.615		1.615	A_51_P453475		SLC1A5	solute carrier family 1 member 5	Plasma Membrane	transporter
3.204	3.38E-03	3.204	A_55_P1977245		SLC22A13	solute carrier family 22 member 13	Plasma Membrane	transporter
2.135	3.18E-03	2.135	A_55_P2169124		SLC22A25	solute carrier family 22 member 25	Other	other
-1.077		1.077	A_55_P2099650		SLC24A3	solute carrier family 24 member 3	Plasma Membrane	transporter
-1.662		1.662	A_52_P515057		SLC25A24	solute carrier family 25 member 24	Cytoplasm	transporter
3.944	3.04E-02	3.944	A_55_P2073248		SLC25A34	solute carrier family 25 member 34	Cytoplasm	other
-1.244		1.244	A_55_P1991792		SLC25A46	solute carrier family 25 member 46	Cytoplasm	other
-1.065		1.065	A_52_P662244		SLC25A47	solute carrier family 25 member 47	Cytoplasm	other
-7.078	2.24E-03	7.078	A_55_P1958597		SLC27A3	solute carrier family 27 member 3	Cytoplasm	transporter
2.346	1.30E-04	2.346	A_55_P2081183		SLC28A1	solute carrier family 28 member 1	Plasma Membrane	transporter
-1.388		1.388	A_51_P464738		SLC2A1	solute carrier family 2 member 1	Plasma Membrane	transporter
1.581		1.581	A_51_P382912		SLC2A10	solute carrier family 2 member 10	Plasma Membrane	transporter
1.486	1.03E-02	1.486	A_55_P2041011		SLC2A13	solute carrier family 2 member 13	Plasma Membrane	transporter
-17.716	8.19E-03	17.716	A_55_P2103596		SLC30A4	solute carrier family 30 member 4	Cytoplasm	transporter
-1.715		1.715	A_51_P416137		SLC31A2	solute carrier family 31 member 2	Plasma Membrane	transporter
1.938	1.36E-02	1.938	A_52_P138926		SLC32A1	solute carrier family 32 member 1	Plasma Membrane	transporter	tiagabine
-1.721	1.47E-02	1.721	A_51_P389895		SLC35F5	solute carrier family 35 member F5	Other	other
2.151	2.46E-03	2.151	A_51_P365704		SLC35G6	solute carrier family 35 member G6	Other	other
-1.391		1.391	A_55_P2098558		SLC39A1	solute carrier family 39 member 1	Plasma Membrane	transporter
-2.837	8.69E-05	2.837	A_51_P259214		SLC39A6	solute carrier family 39 member 6	Plasma Membrane	transporter	SGN-LIV1A
-1.708	2.96E-02	1.708	A_51_P174016		SLC39A7	solute carrier family 39 member 7	Plasma Membrane	transporter
1.949	1.07E-04	1.949	A_55_P2092611		SLC45A3	solute carrier family 45 member 3	Cytoplasm	transporter
-2.318	1.60E-03	2.318	A_51_P299805		SLC46A3	solute carrier family 46 member 3	Extracellular Space	other
[truncated: 422 more rows]
