# Supplementary material for: Role of IL-4 in bone marrow driven dysregulated angiogenesis and age-related macular degeneration
Source: eLife. 2020 May 5;9:e54257. doi: 10.7554/eLife.54257 (PMC7200155; doi:10.7554/eLife.54257)
Supplement: Supplementary file 1. [file elife-54257-supp1.xls]

## Sheet: 190717_Table S1_primer list のコピ
Supplementary file 1
Sequences of primer pairs used in Quantitative reverse-transcription polymerase chain reaction
			Forward primer/reverse primer	product size
	Il4		5'_CATCGGCATTTTGAACGAG_3'
			5'_ACGTTTGGCACATCCATCTC_3'	66 bp
	Il4ra		5'_TTTGCCTGTTCTGTTACTTCA_3'
			5'_GGCTTCGGGTCTGCTTATC_3'	141 bp
	Itgam		5'_CTGAACATCCCATGACCTTCC_3'
			5'_GCCCAAGGACATATTCACAGC_3'	209 bp
	Ccl2		5'_TGCTACTCATTCACCAGCAA_3'
			5'_GTCTGGACCCATTCCTTCTT_3'	152 bp
	Flt1		5'_GGGCAGACTCTTGTCCTCAACT_3'
			5'_CAGCTCATTTGCACCCTCGT_3'	65 bp
	Kdr		5'_ACAGACCCGGCCAAACAA_3'
			5'_TTCCCCCCTGGAAATCCTC_3'	69 bp
	Flt4		5'_TGGTACCGGCTCAACCTCTC_3'
			5'_CACGTTTTTGCAGTCCAGCA_3'	72 bp
	Vegf		5'_GTGCACTGGACCCTGGCTTTAC_3'
			5'_TTTTCTGGCTTTGTTCTATCTTTC_3'	398 bp
	Tek		5'_GATTTTGGATTGTCCCGAGGTCAAG_3'
			5'_CACCAATATCTGGGCAAATGATGG_3'	327 bp
	Angpt1		5'_TGCAGCAACCAGCGCCGAAA_3'
			5'_CAGGGCAGTTCCCGTCGTGT_3'	112 bp
	Selp		5'_ATGATTAGCAAATTCTAGCTCCTGTTT_3'
			5'_TAGGTCTCTTAGGATCTCCCTTCAAT_3'	93 bp
	Ednra		5'_CATAGGACCTGCATGCTCAA_3'
			5'_GCCAGGTTAATGCCGATGTA_3'	368 bp
	Cdh5		5'_AGGACAGCAACTTCACCCTCA_3'
			5'_AACTGCCCATACTTGACCGTG_3'	70 bp
	F2r		5'_CAGCCAGAATCAGAGAGGACAGA_3'
			5'_CCAGCAGGACGCTTTCATTT_3'	136 bp
	F2rl1		5'_AGCCGGACCGAGAACCTT_3'
			5'_GGAACCCCTTTCCCAGTGATT_3'	101 bp
	Gapdh		5'_AACTACATGGTCTACATGTTCCAGT_3'
			5'_CAGTAGACTCCAGGACATACTCAG_3'	178 bp
